# Supplementary material for: Large-scale CSF proteome profiling identifies biomarkers for accurate diagnosis of frontotemporal dementia
Source: Mol Neurodegener. 2025 Aug 27;20:93. doi: 10.1186/s13024-025-00882-5 (PMC12392567; doi:10.1186/s13024-025-00882-5)
Supplement: Supplementary file 1 — Supplementary Material 1 [file 13024_2025_882_MOESM1_ESM.xlsx]

## Sheet: Supp Table 1. Genetic FTD cohor
		Genetic FTD Cohort
		Non-Carrier	Presymptomatic FTD	Symptomatic FTD
n		8	33	14
Sex, n (%)	female	4 (50.0)	18 (54.5)	7 (50.0)
	male	4 (50.0)	15 (45.5)	7 (50.0)
Age (mean (SD))		57.4 (8.9)	47.4 (12.0)a	62.1 (9.1)b
Gene, n (%)	C9orf72		22 (66.7)	10 (71.4)
	GRN		7 (21.2)	3 (21.4)
	MAPT		4 (12.1)	1 (7.1)
