# Supplementary material for: Large-scale CSF proteome profiling identifies biomarkers for accurate diagnosis of frontotemporal dementia
Source: Mol Neurodegener. 2025 Aug 27;20:93. doi: 10.1186/s13024-025-00882-5 (PMC12392567; doi:10.1186/s13024-025-00882-5)
Supplement: Supplementary file 2 — Supplementary Material 2 [file 13024_2025_882_MOESM2_ESM.xlsx]

## Sheet: Sheet1
Protein	Effect	p.value	adj.p.value
MMP10	0.795605	3.63766e-20	2.41904e-17
CCL3.1	0.382451	2.14389e-12	7.12844e-10
WIF1	-0.507164	2.11696e-11	4.69258e-09
CCL3	0.317291	1.09837e-10	1.82603e-08
CLEC5A	0.466606	6.02368e-09	5.00719e-07
CHIT1	1.0902	4.40995e-09	4.18945e-07
MMP7	0.626491	1.89927e-09	2.52604e-07
APP	-0.161888	2.27936e-09	2.52629e-07
DDC	0.319481	1.85641e-07	1.25026e-05
NPDC1	-0.0637871	1.88008e-07	1.25026e-05
TREM1	0.208706	2.47316e-07	1.49514e-05
PRDX1	0.271997	1.9391e-06	0.000107458
CD69	0.278024	2.54437e-06	0.000125496
Gal.9	0.188829	2.64203e-06	0.000125496
IL1RL2	-0.224694	3.60426e-06	0.000159789
TNF.R2	0.267283	6.61017e-06	0.000274735
RTN4R	-0.175303	1.10046e-05	0.000430475
GPNMB	0.236249	1.23044e-05	0.000436044
FCGR3B	0.215566	1.24584e-05	0.000436044
TMSB10	0.370516	1.76629e-05	0.000587293
GZMB	0.205317	2.83637e-05	0.000898185
CLSTN3	-0.208097	2.99191e-05	0.000904372
PARK7	0.314049	4.27573e-05	0.00117872
CAPG	0.203247	4.43129e-05	0.00117872
ROBO2	-0.307598	4.20912e-05	0.00117872
SIGLEC7	0.241664	5.14028e-05	0.00126603
MetAP.2	0.153838	5.00485e-05	0.00126603
PLX4	-0.280776	5.3564e-05	0.00127214
TFPI.2	-0.252239	6.0528e-05	0.00138797
LILRB4	0.186414	6.86229e-05	0.00152114
MMP12	0.572761	7.60501e-05	0.0016314
PAM	-0.264059	9.87726e-05	0.00205262
ITGB2	0.252852	0.000124087	0.00250054
SDC4	0.161387	0.000129909	0.00254087
PILRA	0.214487	0.000150903	0.00286716
Gal.4	-0.194772	0.000185761	0.00343141
CD4	0.123142	0.000194999	0.00350472
ANGPTL4	0.261468	0.000236129	0.00413226
DSC2	0.262466	0.000339191	0.00575573
S100A11	0.142653	0.000346209	0.00575573
MIF	0.26467	0.000399525	0.00632581
SLITRK2	-0.291669	0.000397608	0.00632581
Siglec.9	0.188762	0.000416901	0.00644742
SEZ6L	-0.0584854	0.000437555	0.00661305
IL.1ra	0.264891	0.000636128	0.0091962
GFRA2	-0.112519	0.000626833	0.0091962
ICAM1	0.188472	0.000677187	0.00958148
B4GAT1	-0.0899738	0.000720781	0.00960969
ENTPD6.1	-0.16913	0.000698273	0.00960969
CLEC11A	-0.276256	0.000722533	0.00960969
CD200	-0.171696	0.000768037	0.0100146
IGSF3	-0.16051	0.000815935	0.0104346
RGMB	-0.154705	0.000955488	0.0119887
PI3	0.200104	0.00115303	0.0139412
FAM3C	-0.0304093	0.00115235	0.0139412
MFGE8	-0.26497	0.0013038	0.0154827
Flt3L	0.139564	0.00137108	0.0159959
GPC1	-0.201489	0.00152579	0.017494
CD74	0.197616	0.00167979	0.0189332
PTK7	0.137344	0.00176021	0.019509
FKBP4	0.201106	0.00184789	0.0198201
KIM1	-0.150551	0.00183414	0.0198201
CEACAM1	0.148888	0.00201155	0.0212331
MSLN	0.158268	0.00209546	0.0217731
PLTP	0.161449	0.00215741	0.022072
SEMA7A	-0.144773	0.00231801	0.0230843
VEGFA.1	-0.15701	0.0023605	0.0230843
VEGFA	-0.164335	0.00234105	0.0230843
CFC1	-0.144253	0.00242486	0.0231253
FLRT2	-0.153574	0.00243424	0.0231253
CSTB	0.198443	0.00260303	0.024311
ADAM.23	-0.104181	0.00263217	0.024311
CLSTN2	-0.149567	0.00271801	0.02476
CHI3L1	-0.0530711	0.00296913	0.0266821
ACAN	0.150236	0.00331389	0.0289966
PCSK9	-0.148745	0.0033064	0.0289966
EPHB6	-0.238078	0.00337988	0.0291899
PILRB	0.159861	0.00346587	0.0295487
CCL11	-0.130008	0.00362947	0.0305519
CHL1	-0.187992	0.00403488	0.03354
CNTN5	-0.161636	0.00416608	0.034203
CD5	0.148813	0.00438041	0.035524
HB.EGF	-0.054899	0.0044708	0.0357854
GCP5	-0.183052	0.00452026	0.0357854
Ep.CAM	-0.205569	0.00475134	0.0371722
PPP1R2	0.1489	0.00484306	0.0374492
TNFRSF12A	0.147648	0.00506814	0.0387392
CTSF	-0.186474	0.00552007	0.0417142
HSP27	0.245424	0.00573337	0.0428392
TXL	0.150186	0.0061571	0.0454941
CD48	0.150133	0.00635817	0.0464635
VSIG4	0.182014	0.00663506	0.04796
TNFRSF21	-0.0561898	0.00698369	0.0499371
KYNU	0.191247	0.00713336	0.0504647
TNFB	0.128289	0.00722288	0.0505601
LRP11	-0.17352	0.00730151	0.0505782
THBS2	-0.0348427	0.00808584	0.054752
CTSC	-0.152521	0.00815105	0.054752
TIMP4	-0.173943	0.00809633	0.054752
SPOCK1	-0.0958226	0.0082682	0.0549836
MCP.1	0.132923	0.0084211	0.05528
PDGF.R.alpha	-0.129694	0.00856217	0.05528
ENTPD6	-0.14263	0.00850402	0.05528
MILR1	0.15634	0.00912561	0.0583513
TNFRSF10C	0.143147	0.0099193	0.0593273
ENTPD5	0.132133	0.00979209	0.0593273
CCL21	0.0960099	0.00998959	0.0593273
AREG	0.082279	0.0097285	0.0593273
SPON2	-0.088545	0.00948456	0.0593273
AMIGO2	-0.0912143	0.00983768	0.0593273
ICOSLG	-0.143415	0.00999196	0.0593273
SMPD1	-0.149479	0.00941824	0.0593273
CDH6	-0.152903	0.0102299	0.0596746
MK	-0.187949	0.0101477	0.0596746
N2DL.2	-0.204941	0.010322	0.0596881
LOX.1	0.0926213	0.0106349	0.0609672
GLO1	0.140878	0.0122698	0.0666061
hOSCAR	0.137362	0.0123196	0.0666061
WFDC2	-0.0662935	0.0118815	0.0666061
PCDH17	-0.132821	0.0119555	0.0666061
PVR	-0.149594	0.0122762	0.0666061
QPCT	-0.165388	0.0122386	0.0666061
KLK10	-0.184822	0.0118354	0.0666061
GAL	0.191459	0.0124868	0.0669652
DFFA	0.126518	0.0128983	0.0680743
VEGFR.2	0.113442	0.0128786	0.0680743
FASLG	0.141058	0.0132225	0.0692357
FGF.19	-0.16627	0.0146728	0.0762298
VIM	0.407177	0.0156782	0.0802001
MB	0.311154	0.0156235	0.0802001
CXCL9	0.231221	0.0162027	0.0822502
VEGFR3	0.0786052	0.0165914	0.0835856
PRSS27	-0.138455	0.0178796	0.0893979
SUMF2	-0.119918	0.0180985	0.089817
CNTN2	-0.0279633	0.0185508	0.0913799
MMP3	0.201275	0.0188574	0.0922072
DNER	-0.0354199	0.0190568	0.0925022
VEGFD	0.144407	0.0197268	0.0950602
CGA	0.197066	0.020214	0.0967071
CD27	0.163272	0.0207678	0.0986469
SIRT2	0.113054	0.0210757	0.0991613
t.PA	-0.133171	0.0211743	0.0991613
CPE	-0.0531486	0.0217465	0.101129
GDF.8	-0.107749	0.0223368	0.103153
SP29	0.130719	0.0228551	0.103198
IL18	0.117067	0.0229758	0.103198
PRTG	-0.0965499	0.0231226	0.103198
MDGA1	-0.186152	0.0227732	0.103198
MMP.1	-0.213845	0.022858	0.103198
NTRK3	-0.120021	0.0240714	0.106717
C2	0.16885	0.0245043	0.107916
CXCL13	0.165902	0.024676	0.107957
CCL11.1	-0.10291	0.0255299	0.110963
SEMA3F	-0.126699	0.0260207	0.112362
CD109	0.144331	0.026667	0.112953
THY.1	0.0182006	0.0266057	0.112953
PPY	-0.131836	0.0265093	0.112953
CNTP2	-0.124159	0.0272896	0.114858
X4E.BP1	0.17283	0.0279692	0.116247
ARSB	-0.109511	0.0278148	0.116247
BTN3A2	0.120233	0.0292719	0.120906
SHPS.1	-0.198594	0.0298629	0.122586
RGMA	-0.0579093	0.0305164	0.124499
ADA	0.128319	0.0309581	0.12511
Dkk.4	-0.110271	0.0310422	0.12511
APEX1	0.118263	0.0315999	0.12659
VWC2	-0.132595	0.0321636	0.128077
RSPO3	-0.15137	0.0333466	0.131997
MAD.homolog.5	-0.110436	0.0337672	0.132871
HAVCR2	0.132867	0.0354272	0.137844
CLUL1	-0.120836	0.0354457	0.137844
IL18.1	0.112367	0.0357541	0.138235
X5..NT	-0.113087	0.0362202	0.139228
IGFBP.7	-0.0680087	0.0364991	0.139494
UNC5C	-0.114193	0.037245	0.141531
LY9	0.0709493	0.0375802	0.141993
MET	-0.105022	0.0378334	0.142143
CD58	0.108607	0.0380767	0.142253
CD84	0.0607109	0.0386649	0.143644
CA3	0.186062	0.0402823	0.148039
CST3	-0.0277003	0.0402934	0.148039
SERPINB8	0.126561	0.0412381	0.14904
PODXL2	-0.0560101	0.041105	0.14904
IL6.2	-0.164085	0.0410032	0.14904
CPB1	0.14642	0.0437455	0.157247
EDIL3	-0.137185	0.0447763	0.160087
MEGF9	-0.119535	0.0453807	0.16138
BCL2L11	-0.0304421	0.0464675	0.163621
DPP6	-0.092739	0.0465029	0.163621
HO.1	0.123778	0.0473168	0.165609
TGF.alpha.1	-0.0824129	0.04937	0.17189
MESDC2	0.100701	0.0510371	0.175595
SYND1	-0.0906726	0.0512261	0.175595
GFR.alpha.1	-0.0961221	0.0511849	0.175595
CD160	0.12954	0.0520072	0.176453
MAP2K6	0.0528654	0.0519204	0.176453
TNF.R1	0.105433	0.05239	0.176492
EDAR	0.0630324	0.0525495	0.176492
PLXDC1	-0.0449107	0.054415	0.181839
ADAM.8	0.0781157	0.0550111	0.182912
DAG1	0.119339	0.0555582	0.183812
SPARCL1	-0.0872362	0.0578495	0.190445
CD164	-0.0181063	0.0582321	0.19076
TNFRSF9	0.0860575	0.0587825	0.191619
CD99L2	-0.0528198	0.0596523	0.191637
CTSO	-0.0949982	0.0591913	0.191637
CTSH	-0.17013	0.0593903	0.191637
OPN	-0.0410821	0.0623238	0.198303
FR.alpha	-0.0572018	0.0620768	0.198303
JAM.A	0.103791	0.0633304	0.200546
NTRK2	-0.0688856	0.0637157	0.20081
CRTAM	-0.0679261	0.0651336	0.204311
XCL1	0.138349	0.0658417	0.204602
CD200R1	0.0489914	0.0656279	0.204602
NCAN	-0.0175619	0.0676988	0.209394
vWF	0.0897416	0.0688679	0.210078
TYRO3	-0.0783737	0.0683142	0.210078
PDGF.subunit.A	-0.0841664	0.0687524	0.210078
KIM1.1	-0.0901373	0.0691836	0.210078
N.CDase	-0.083119	0.0733254	0.221643
CA14	-0.0793015	0.073811	0.222101
PGLYRP1	0.129193	0.0745753	0.222639
GLRX	0.105885	0.0752265	0.222639
TNFSF14	0.0711329	0.0749813	0.222639
LAYN	-0.112243	0.075329	0.222639
OMG	-0.0326234	0.0759868	0.222983
CPM	-0.108434	0.0761159	0.222983
P4HB	0.0711804	0.0770302	0.22369
CTSL1	-0.0770305	0.0769644	0.22369
PAR.1	0.228499	0.0795455	0.227029
CD244	0.0795318	0.0793551	0.227029
DLK.1	-0.0931878	0.0786856	0.227029
GDNFR.alpha.3	-0.100323	0.0795011	0.227029
IL7	0.0642981	0.0804298	0.228113
DKK3	-0.024564	0.0810599	0.228113
HS6ST1	-0.123827	0.0812975	0.228113
CRH	-0.131273	0.0811146	0.228113
IL27	0.0877961	0.0831635	0.232369
IL6	-0.135691	0.0836425	0.232729
CLEC1B	0.0991774	0.0858797	0.237958
TIGAR	0.0478185	0.0883827	0.243878
TYMP	0.125098	0.0903274	0.244133
TNFSF13B	0.100778	0.0906717	0.244133
KLRD1	0.0859454	0.0899659	0.244133
PSGL.1	0.0743683	0.0906767	0.244133
DCN	0.0484229	0.0892791	0.244133
CRHBP	-0.0777121	0.090678	0.244133
COLEC12	0.0717166	0.0912899	0.244789
EDA2R	0.0883363	0.0918023	0.245175
DDR1	-0.0689749	0.0936139	0.249013
CLM.1	0.147171	0.0952037	0.252233
COL1A1	-0.0645865	0.098281	0.259353
MOG	-0.035378	0.0989153	0.259704
SEZ6L2	-0.0459512	0.0991953	0.259704
FABP4	0.164516	0.0996351	0.259833
ANGPT2	0.0943692	0.100116	0.260066
IGFBP.2	-0.0715338	0.101348	0.262243
CCL17	0.117782	0.102286	0.263643
CD40	0.0778557	0.10309	0.263672
CNDP1	-0.0812504	0.102972	0.263672
TNFRSF10A.1	0.0643826	0.103915	0.264765
TGFR.2	0.0724953	0.106209	0.269575
DDAH1	0.0909777	0.106908	0.269632
CDH3	-0.032468	0.107042	0.269632
FR.gamma	0.0782324	0.110308	0.276811
VCAM1	0.0832999	0.111097	0.277744
IL6.3	-0.122895	0.114207	0.284448
CRTAC1	-0.117706	0.115244	0.28596
PGF	0.080268	0.120181	0.297101
FURIN	-0.0431884	0.121691	0.298614
CDH2	-0.0798518	0.121246	0.298614
IL17RB	-0.076521	0.122902	0.299377
DRAXIN	-0.0884177	0.122762	0.299377
ENTPD2	-0.089908	0.123716	0.300259
VEGFD.1	0.100797	0.126275	0.304484
CCL28	0.0516823	0.126373	0.304484
CD300LG	0.0685052	0.13039	0.31303
CASP.3	0.124202	0.134809	0.320172
CD79B	0.0849059	0.134702	0.320172
SIRPB1	-0.0935656	0.134324	0.320172
FCER2	-0.135555	0.139668	0.330532
LILRB2	0.0785437	0.140367	0.330961
CANT1	-0.0490426	0.140845	0.330961
CXADR	-0.088448	0.142936	0.334691
CCL19	0.151323	0.144697	0.336588
GRN	-0.0798785	0.144758	0.336588
DLL1	-0.0822826	0.145315	0.336706
LPL	-0.0975418	0.145957	0.337018
Alpha.2.MRAP	-0.0841303	0.149299	0.343543
CA2	0.169695	0.150315	0.344689
LRRN1	-0.0797523	0.151434	0.346061
Nr.CAM	-0.0130088	0.154292	0.351384
RSE3	0.182249	0.154991	0.351771
SELE	0.10494	0.158393	0.351792
IL16	0.0642002	0.156069	0.351792
IL.10RB	0.0610332	0.157711	0.351792
ERBB2	0.0587302	0.157925	0.351792
PODXL	-0.0617457	0.157339	0.351792
C1QTNF1	-0.0749179	0.157674	0.351792
DPP10	-0.0840774	0.158703	0.351792
LAIR.2	-0.24463	0.160708	0.355052
FAM19A5	-0.0271417	0.163313	0.359383
CTSD	-0.03175	0.16429	0.359383
TCN2	-0.093713	0.164032	0.359383
COCH	0.116374	0.168684	0.36209
FGF.21	0.112018	0.167333	0.36209
OPG	0.0697325	0.168242	0.36209
GLB1	-0.043287	0.168794	0.36209
CX3CL1	-0.0711594	0.167035	0.36209
ROBO1	-0.114569	0.166469	0.36209
uPA	0.0633138	0.172291	0.368404
IL.17D	0.0703781	0.174131	0.371145
IGF2R	0.0736529	0.175105	0.372028
MATN3	-0.0930352	0.177803	0.376558
TIE1	-0.0525191	0.180972	0.380989
TFPI	-0.0847301	0.181041	0.380989
APOM	0.102926	0.18179	0.381359
ABL1	0.0533192	0.182792	0.382253
TNFRSF6B	0.116381	0.184087	0.382555
MSR1	0.0710567	0.183581	0.382555
TRAIL.1	-0.0520267	0.186541	0.385814
IL6.1	-0.10628	0.186815	0.385814
CD163	0.0793125	0.188127	0.387321
PGF.1	0.0621135	0.189866	0.388495
PRELP	-0.0521623	0.189649	0.388495
ERBB4	-0.0566376	0.192629	0.392939
ADM	0.0535374	0.193666	0.393846
LILRB1	0.0662942	0.198519	0.401263
EGFR	-0.0704926	0.198364	0.401263
LAIR1	0.0836237	0.200465	0.403966
CLM.6	0.0654212	0.20212	0.405848
WNT9A	0.041516	0.202619	0.405848
SEMA4C	0.0593395	0.204395	0.406955
PTN	-0.0405616	0.204162	0.406955
CCL18	0.107258	0.206941	0.40957
SERPI7	0.0813217	0.206535	0.40957
NOMO1	-0.0807445	0.20854	0.411511
DCBLD2	0.0508265	0.210842	0.414823
PRSS8	-0.0804538	0.212282	0.416422
MCP.1.1	0.0680537	0.216526	0.417438
IL.12B	0.059081	0.215889	0.417438
SCGB3A2	0.0463177	0.215124	0.417438
NRP2	-0.0531627	0.215312	0.417438
Dkk.1	-0.063349	0.216566	0.417438
TWEAK	-0.0664641	0.215718	0.417438
FSTL3	0.0891461	0.217503	0.418034
TFF2	-0.0901847	0.221871	0.4252
RET	-0.0625092	0.222809	0.425771
BMP.4	-0.0748508	0.2239	0.426628
IL.18BP	0.0720092	0.226394	0.429754
PEAR1	0.0698588	0.226833	0.429754
SORT1	-0.0519539	0.236048	0.445944
COMP	0.0947254	0.239091	0.450041
TNC	0.0538128	0.239571	0.450041
TNFRSF11A	0.0582996	0.246544	0.461465
SORCS2	-0.0238323	0.24704	0.461465
ESM.1	-0.069224	0.248681	0.46323
hK14	0.0721511	0.250701	0.465688
CPXM1	-0.097185	0.253824	0.470176
REG4	-0.0865746	0.259977	0.480235
VAMP5	0.0258515	0.261153	0.481071
GH	0.127752	0.263274	0.483638
BCAN	0.00914227	0.264751	0.485012
CCL14	0.0653506	0.265566	0.48517
gal.8	-0.0561157	0.269472	0.490956
NOV	-0.0487901	0.277568	0.504325
IGF1R	0.0478636	0.2785	0.50464
EFEMP1	0.0668542	0.280723	0.506587
TNFRSF10A	-0.0346826	0.281784	0.506587
TIGL1	-0.0503814	0.283666	0.506587
CD59	-0.0518823	0.284553	0.506587
ITM2A	-0.0625078	0.282636	0.506587
NUCB2	-0.0721146	0.285268	0.506587
COL4A1	-0.0811519	0.285669	0.506587
ACP6	-0.0848235	0.285206	0.506587
ICAM.2	-0.0600489	0.291412	0.515396
FUT3.FUT5	0.0535873	0.292284	0.515565
CA4	-0.0676981	0.293058	0.515565
CR2	0.0669632	0.298165	0.519057
PEBP1	0.0639223	0.296224	0.519057
CHRDL2	-0.0401053	0.296866	0.519057
PAPPA	-0.0456374	0.297816	0.519057
CA12	-0.0419629	0.302342	0.524954
RETN	0.09412	0.304929	0.527016
sFRP.3	-0.0258583	0.305115	0.527016
IGLC2	0.0995358	0.308343	0.531212
Beta.NGF.1	-0.038788	0.312061	0.533254
NECTIN2	-0.0480473	0.311228	0.533254
PLXNB1	-0.0522858	0.311901	0.533254
FGF.5	-0.053508	0.313355	0.533254
SPRY2	-0.0821774	0.313537	0.533254
JAM.B	-0.0358583	0.320769	0.543241
TIE2	-0.0439807	0.32186	0.543241
STC1	-0.0773907	0.321181	0.543241
SOST	0.0895057	0.324632	0.546532
THOP1	0.0569243	0.328728	0.551928
AMBP	0.0492322	0.329497	0.551928
IGFBP.1	-0.0572532	0.330361	0.551986
WISP.1	0.0560627	0.331447	0.552412
CCL24	0.0670958	0.334712	0.556459
SELL	0.0566971	0.336126	0.557415
CRIM1	-0.055894	0.337737	0.558694
CALR	-0.0262757	0.339053	0.559479
AGRP	0.057296	0.341942	0.561406
RARRES2	-0.0385968	0.343597	0.561406
CXL17	-0.0387443	0.34278	0.561406
EGFL7	-0.0511552	0.341327	0.561406
XG	0.0742529	0.35204	0.573791
NUDT5	0.0610042	0.358909	0.582133
SCAMP3	0.0439323	0.358545	0.582133
MBL2	0.118655	0.359935	0.582376
PPIB	0.0569255	0.362632	0.582489
hK8	0.0512875	0.36158	0.582489
NBL1	0.0263397	0.362535	0.582489
BLM.hydrolase	-0.0571577	0.369443	0.591999
S100A4	0.0536752	0.377097	0.595497
CXCL5	0.0483187	0.37459	0.595497
METRNL	0.0368023	0.377895	0.595497
CLMP	-0.0380548	0.373494	0.595497
EPHB4	-0.0408069	0.373304	0.595497
PD.L1	-0.0471743	0.376715	0.595497
ROR1	-0.0510649	0.376347	0.595497
BMP.6	0.0462033	0.383322	0.595582
CD83	0.0448364	0.381288	0.595582
CD46	-0.0476703	0.380177	0.595582
LDL.receptor	-0.0479899	0.382584	0.595582
ALCAM	-0.0507897	0.381781	0.595582
LILRB5	-0.0758085	0.380883	0.595582
VASN	0.0485146	0.387962	0.601386
B4GALT1	0.0550443	0.392112	0.603598
NPPC	-0.0169636	0.391453	0.603598
FABP2	-0.0505425	0.391603	0.603598
FCGR2A	0.0681587	0.393252	0.603956
HGF.1	-0.0420655	0.396502	0.607543
CST6	0.0564207	0.39861	0.608182
TGF.alpha	-0.0359236	0.398748	0.608182
KLK6	-0.0184532	0.399963	0.608481
PON2	-0.0487744	0.400774	0.608481
PVRL4	0.032983	0.402895	0.610307
LGMN	0.0547902	0.406234	0.613913
Gal.1	0.049128	0.409061	0.613913
LAP.TGF.beta.1	0.048721	0.409162	0.613913
MCFD2	-0.0135613	0.40971	0.613913
LYN	-0.0214982	0.409891	0.613913
F7	0.0399822	0.430507	0.643342
GALNT2	-0.0338138	0.43269	0.645154
APLP1	-0.0210461	0.436039	0.647246
CST5	-0.021147	0.435226	0.647246
GAS6	-0.0430796	0.438506	0.649458
XPNPEP2	0.0706558	0.447131	0.655152
DK	0.0446256	0.449247	0.655152
TNFSF13	0.0432079	0.447873	0.655152
QDPR	0.0326351	0.444264	0.655152
VCAN	-0.0418617	0.448304	0.655152
LRIG1	-0.0476398	0.446469	0.655152
Notch.3	-0.0482845	0.447895	0.655152
IGFBP3	0.044285	0.453118	0.656478
TLR3	0.0406707	0.451352	0.656478
PLXNB3	-0.0424773	0.452369	0.656478
CTSZ	-0.0323301	0.456665	0.660178
ADGRE2	-0.0402936	0.45987	0.663371
TFF3	0.0417477	0.465081	0.669435
SOD2	0.0384426	0.466817	0.670482
ANGPTL1	-0.0340221	0.469221	0.672483
PCOLCE	-0.0391778	0.47399	0.676403
KIT	-0.045253	0.473307	0.676403
TM	-0.0474095	0.477143	0.679443
NOTCH1	-0.0373838	0.47862	0.68009
CLEC7A	0.0571793	0.479775	0.680278
IL13RA1	0.0171998	0.483468	0.684056
IL.17RA	-0.0447118	0.487042	0.68765
GM.CSF.R.alpha	0.0656464	0.489013	0.68771
SKR3	-0.0336764	0.489153	0.68771
ITGB1	0.0397045	0.491602	0.689695
CD2AP	0.0591726	0.493701	0.690345
CCL25	0.0315732	0.494141	0.690345
TRAIL.R2	-0.0337158	0.496454	0.692121
RSPO1	-0.019868	0.498223	0.693135
CSF.1	0.0275629	0.504044	0.699769
CRELD2	-0.0515062	0.507776	0.703481
CXCL10	0.066995	0.509317	0.70415
CDON	-0.035302	0.511378	0.705532
BAMBI	-0.0278973	0.515284	0.707983
IL2.RA	-0.0411447	0.514813	0.707983
CXCL6	0.0499065	0.517638	0.709751
CCDC80	0.0340656	0.520127	0.711697
TACSTD2	-0.0245523	0.526252	0.717126
CTSV	-0.0248345	0.525702	0.717126
U.PAR	0.0371309	0.531306	0.722532
SCF.1	0.0307178	0.538491	0.729725
ST6GAL1	-0.0347054	0.538789	0.729725
LAMA4	-0.0362398	0.543499	0.734607
TR	-0.0325956	0.550137	0.742071
KAZALD1	0.029807	0.55412	0.745931
BOC.1	0.0248109	0.557046	0.748355
ANG	0.0319097	0.558243	0.74845
PLXNB2	-0.0325664	0.560243	0.749621
ENO2	-0.0241538	0.563917	0.753021
EZR	0.0255591	0.566035	0.754336
PAI	0.0351636	0.576952	0.761256
Beta.NGF	-0.0219248	0.575522	0.761256
CXCL1.1	-0.0321668	0.575183	0.761256
LTBP2	-0.0331212	0.575899	0.761256
OMD	-0.0345651	0.576876	0.761256
ANG.1	0.0248327	0.578676	0.762019
MERTK	0.0228712	0.582022	0.76491
FUCA1	0.0423216	0.587613	0.766202
GP1BA	0.0336315	0.584987	0.766202
TN.R	-0.0188712	0.587084	0.766202
FCRL1	-0.0288601	0.586336	0.766202
PDGFRB	0.0292449	0.597991	0.778208
FCN2	0.038047	0.601757	0.781579
CD97	0.0354816	0.603209	0.781937
SPINK1	0.0371651	0.605919	0.783922
TIMD4	0.0349316	0.613828	0.788095
NID1	-0.0238501	0.616255	0.788095
PTPRS	-0.0281536	0.614992	0.788095
WFIKKN2	-0.0376088	0.614398	0.788095
CCL16	-0.037764	0.615964	0.788095
CD177	-0.0954007	0.613809	0.788095
CNTN4	-0.0370362	0.619469	0.790685
MANF	0.0241044	0.629071	0.801036
SERPINB6	-0.0136484	0.629988	0.801036
NEP	-0.0176141	0.637634	0.809211
MMP.2	-0.02738	0.642703	0.814091
SCF.2	0.0225628	0.644921	0.814894
CD1C	-0.0227821	0.645788	0.814894
GUSB	0.0264718	0.64725	0.815192
IL.1RT2	0.0289814	0.649649	0.815447
IL.1RT1	-0.0261487	0.649905	0.815447
F11	0.0363088	0.656115	0.820143
THBS4	0.0238164	0.655788	0.820143
TMPRSS5	-0.0275706	0.658331	0.82137
MIC.A.B	0.055968	0.662007	0.822869
ITGAV	-0.0151811	0.661334	0.822869
GDF.15	0.0282822	0.67298	0.825256
SERPI5	0.0280942	0.67428	0.825256
CLEC14A	0.0278579	0.667534	0.825256
TXNDC5	0.0253595	0.676338	0.825256
BCAM	0.0251252	0.66973	0.825256
TIMP1	0.0185945	0.67396	0.825256
WFIKKN1	-0.0149259	0.669845	0.825256
TRAIL	-0.0165969	0.672071	0.825256
AA	-0.0213232	0.676214	0.825256
CRISP2	-0.0261374	0.665901	0.825256
CXCL1	0.0249122	0.681445	0.825429
IGFBPL1	0.0205961	0.680695	0.825429
EPHA2	-0.0135476	0.680386	0.825429
IFNLR1	-0.0160221	0.677976	0.825429
GALNT10	0.0158486	0.684004	0.827023
TR.AP	0.0253271	0.686991	0.829128
SOD1	-0.0151929	0.688568	0.829525
ADAM.22	0.0150253	0.691308	0.830151
YES1	0.0146172	0.693819	0.830151
PVALB	0.0109907	0.697827	0.830151
CNTN1	-0.0164059	0.696014	0.830151
CD93	-0.0225374	0.697633	0.830151
PRSS2	-0.0249372	0.69471	0.830151
SPINT1	-0.025588	0.696852	0.830151
TPP1	-0.0212322	0.699154	0.830246
CYR61	0.0217085	0.702101	0.832258
hK11	-0.0145679	0.705449	0.833695
CXCL16	-0.0177666	0.706378	0.833695
TNFRSF4	-0.0184411	0.707074	0.833695
TGM2	0.0328394	0.712451	0.835591
CAIX	-0.0266104	0.711384	0.835591
SELP	-0.0324027	0.711726	0.835591
SCARF1	0.0238419	0.717002	0.835832
IL12	0.0218999	0.714639	0.835832
TGFBR3	-0.0232227	0.716236	0.835832
CKAP4	-0.0243321	0.717684	0.835832
ANGPTL7	0.0295582	0.723734	0.84025
SCARB2	0.0183428	0.724005	0.84025
CTSS	-0.00960656	0.730784	0.84664
KYAT1	-0.0173093	0.734894	0.849921
NCAM1	-0.0191115	0.737697	0.851682
ST2	0.0279299	0.74293	0.852061
SIGLEC1	0.0187327	0.740461	0.852061
LTBR	0.017739	0.746994	0.852061
ST3GAL1	0.0154496	0.744256	0.852061
ERBB3	0.0139139	0.741114	0.852061
SIGLEC10	0.0136581	0.746022	0.852061
IFN.gamma.R1	-0.0138957	0.746275	0.852061
CD209	0.0221521	0.751459	0.854039
IL.6RA	-0.0196375	0.752581	0.854039
CTRC	-0.0239329	0.750372	0.854039
TGFBI	0.0189835	0.755163	0.855509
LYVE1	-0.0168167	0.76349	0.863471
CCL23	0.0151324	0.769484	0.86437
BOC	0.0113375	0.769357	0.86437
SPINT2	-0.0170784	0.767559	0.86437
CD38	-0.0245084	0.768163	0.86437
CADM3	-0.00376225	0.770968	0.864576
CFHR5	0.022702	0.775753	0.865563
IL.18R1	0.0172909	0.774769	0.865563
IDUA	-0.0268312	0.773845	0.865563
COL18A1	0.0144763	0.785584	0.875065
MFAP5	0.0174376	0.792254	0.879548
SCF	-0.0120354	0.791404	0.879548
PAG1	0.0100093	0.794882	0.880994
FAS	0.016035	0.796508	0.881327
BGN	0.00665684	0.798374	0.881924
TNXB	-0.00961522	0.800669	0.882993
DPP7	0.019467	0.806635	0.885485
IGFBP6	0.0143041	0.808254	0.885485
MIA	-0.00374014	0.805674	0.885485
CALCA	-0.0182662	0.807301	0.885485
PLC	-0.00982804	0.81102	0.887053
PECAM.1	0.0120858	0.817608	0.888414
PDGF.subunit.B	0.0116207	0.816134	0.888414
SPARC	0.00405989	0.817197	0.888414
ADGRG1	-0.0179248	0.815815	0.888414
PTH1R	-0.0129783	0.825105	0.895097
STX8	0.00976122	0.827188	0.895895
NPTXR	-0.00291979	0.830584	0.897195
SCARF2	-0.00957588	0.831086	0.897195
PRDX5	-0.0104932	0.8335	0.898343
LIF.R	0.00847312	0.837726	0.900415
Gal.3	-0.0120242	0.83813	0.900415
MCP.2	0.0134833	0.841027	0.901586
RELT	-0.0125986	0.841932	0.901586
ESAM	0.012661	0.845247	0.90368
AXL	-0.0101934	0.849351	0.906611
SMOC2	-0.0111677	0.852924	0.908965
CXCL11	0.0157205	0.857626	0.912514
PON3	0.00809362	0.863195	0.916973
CPA1	0.0132746	0.871124	0.920119
OSMR	0.00564809	0.871692	0.920119
MATN2	-0.0102371	0.870581	0.920119
REG1A	-0.0136265	0.86866	0.920119
GZMA	0.00885558	0.87736	0.923867
AOC3	0.00637847	0.878021	0.923867
PAMR1	0.0114325	0.881764	0.926339
OPG.1	0.00829257	0.890707	0.934258
CCL4	0.00759876	0.893526	0.93574
MYOC	0.0143617	0.897517	0.938442
FS	0.0055041	0.899993	0.939408
NID2	-0.00757066	0.901267	0.939408
CCL15	0.00744639	0.906253	0.943127
ITGB5	0.00501234	0.912587	0.948235
FAM3B	-0.00807278	0.914125	0.948352
SPON1	0.00768111	0.916653	0.949492
TNFRSF19	-0.00560353	0.919619	0.951084
PRCP	0.00760827	0.922304	0.951499
IL8	-0.00485707	0.922883	0.951499
MARCO	0.0036491	0.933043	0.960485
ADAM.TS.15	0.00465144	0.935373	0.961396
CPA2	-0.0046811	0.941871	0.966581
CDCP1	0.00306618	0.951639	0.9751
KLK13	-0.0025458	0.953609	0.975616
CDH1	-0.00299415	0.957988	0.97859
HGF	0.00207487	0.96757	0.982995
AP.N	0.00198421	0.968213	0.982995
EF4	-0.00193716	0.966243	0.982995
PROC	-0.00205177	0.967401	0.982995
SCARA5	-0.00164996	0.976444	0.98984
ENG	0.00113979	0.982194	0.994153
SLITRK6	0.00128482	0.986959	0.997218
uPA.1	0.00066617	0.990735	0.997218
DPP4	0.000598204	0.99144	0.997218
TNFRSF13B	0.000580048	0.99272	0.997218
TF	0.000544444	0.990599	0.997218
PTPRF	0.000360309	0.995865	0.997364
TNFRSF14	0.000303516	0.995755	0.997364
ARSA	0.000158517	0.997912	0.997912
