# Supplementary material for: Large-scale CSF proteome profiling identifies biomarkers for accurate diagnosis of frontotemporal dementia
Source: Mol Neurodegener. 2025 Aug 27;20:93. doi: 10.1186/s13024-025-00882-5 (PMC12392567; doi:10.1186/s13024-025-00882-5)
Supplement: Supplementary file 3 — Supplementary Material 3 [file 13024_2025_882_MOESM3_ESM.xlsx]

## Sheet: Sheet1
Protein	Effect	p.value	adj.p.value
MMP.10	0.856229	1.22019e-17	8.11425e-15
DDC	0.489084	1.52732e-10	4.1878e-08
CCL3.1	0.454366	1.88923e-10	4.1878e-08
CCL3	0.390246	8.89283e-10	1.47843e-07
MMP7	0.69249	2.39479e-08	3.18507e-06
WIF.1	-0.507342	3.17359e-08	3.5174e-06
CHIT1	1.24196	1.49208e-07	1.41748e-05
Gal.9	0.258725	3.74868e-07	3.11609e-05
TREM1	0.240283	1.00465e-06	7.42325e-05
Siglec.9	0.324328	1.42925e-06	9.50453e-05
CLEC5A	0.470076	6.14389e-06	0.00037112
APP	-0.146404	6.6969e-06	0.00037112
TMSB10	0.494649	1.13323e-05	0.00051331
SIGLEC7	0.343043	1.16042e-05	0.00051331
TNF.R2	0.342537	1.11967e-05	0.00051331
CD69	0.325401	1.23503e-05	0.00051331
LILRB4	0.245198	2.34439e-05	0.000917072
CD4	0.16538	7.38771e-05	0.00272935
PARK7	0.374341	7.83297e-05	0.00274154
VSIG4	0.334518	0.000110977	0.00368997
FCGR3B	0.248925	0.000122485	0.0038787
CD84	0.139671	0.000133354	0.00403094
PRDX1	0.26191	0.000146948	0.00424871
SDC4	0.203467	0.000175589	0.00486528
DSC2	0.347876	0.000267092	0.00710464
PILRA	0.265426	0.000287673	0.0073578
ANGPTL4	0.330022	0.000311162	0.0076638
RTN4R	-0.175684	0.000330771	0.00785581
CAPG	0.215558	0.000408744	0.00937292
NPDC1	-0.052403	0.000498625	0.0110528
GZMB	0.204107	0.000590679	0.012671
KYNU	0.278906	0.00067698	0.0136422
IL1RL2	-0.209521	0.00066142	0.0136422
Flt3L	0.191251	0.00072027	0.0140876
GPNMB	0.226995	0.000751281	0.0142743
TNFRSF12A	0.219324	0.000784003	0.0144823
MMP12	0.569053	0.000877903	0.0157785
ITGB2	0.282026	0.000943998	0.0162089
CD74	0.275245	0.000950599	0.0162089
MILR1	0.252964	0.00106186	0.0173501
PTK7	0.183464	0.00106971	0.0173501
ADA	0.234478	0.00130168	0.02061
CCL11.1	-0.183775	0.00146158	0.0226034
IL.1ra	0.296612	0.00162568	0.0245699
VEGFR.2	0.17515	0.00183236	0.0270783
LOX.1	0.141947	0.00191271	0.0276511
MIF	0.295735	0.00201689	0.0285369
CHI3L1	-0.0715409	0.00209142	0.0286592
PLX4	-0.26878	0.00211173	0.0286592
ICAM1	0.215432	0.00245592	0.0314647
S100A11	0.15094	0.00247456	0.0314647
MetAP.2	0.140259	0.00250771	0.0314647
TFPI.2	-0.231084	0.00238513	0.0314647
MSLN	0.197845	0.00312027	0.0384256
PPP1R2	0.204038	0.0034275	0.0414416
CD48	0.204407	0.00361063	0.0424671
PLTP	0.202843	0.00364004	0.0424671
hOSCAR	0.196102	0.00432771	0.0496194
CCL11	-0.159556	0.00444526	0.0501034
MB	0.429048	0.00453352	0.0502465
CSTB	0.24387	0.00479632	0.0522878
COCH	0.299837	0.00549302	0.0579818
PPY	-0.191077	0.00541267	0.0579818
N2DL.2	-0.268748	0.00621587	0.0645868
CD27	0.249323	0.00689974	0.0705896
HSP.27	0.304073	0.00731747	0.0715605
SP29	0.197316	0.00718916	0.0715605
PILRB	0.188724	0.00721582	0.0715605
GH	0.375507	0.00824708	0.0794827
GLO1	0.180087	0.00890199	0.0845689
TNFRSF10C	0.191778	0.00959331	0.0886049
VCAM1	0.170573	0.00958319	0.0886049
SLITRK2	-0.261931	0.00972893	0.0886265
GAL	0.246748	0.010813	0.0935342
ADM	0.132666	0.0108303	0.0935342
VEGFR.3	0.106771	0.0107617	0.0935342
MK	-0.233986	0.0105862	0.0935342
PEBP1	0.18142	0.0116283	0.0954671
IL.27	0.163679	0.0114319	0.0954671
TNFB	0.155819	0.0115897	0.0954671
CD40	0.150918	0.0115328	0.0954671
C2	0.243192	0.0118253	0.0959
PI3	0.188868	0.0129119	0.103451
ROBO2	-0.222448	0.0131375	0.104005
TNF.R1	0.173973	0.0137353	0.105612
TXL	0.168588	0.0138454	0.105612
TNFRSF9	0.137543	0.0136016	0.105612
CLEC11A	-0.231096	0.0139757	0.105612
CLSTN3	-0.147102	0.0146622	0.109555
DAG1	0.193933	0.015036	0.111099
DFFA	0.162103	0.016272	0.118469
MSR1	0.156449	0.0163898	0.118469
MAD.homolog.5	-0.159419	0.0166333	0.118937
HAVCR2	0.192625	0.0171526	0.120068
FKBP4	0.191215	0.0170748	0.120068
CD58	0.160794	0.017522	0.120125
P4HB	0.121132	0.0174915	0.120125
PSGL.1	0.131192	0.0178025	0.120802
MCP.1	0.147977	0.0180202	0.121045
SIRT2	0.145326	0.0183998	0.121147
IGSF3	-0.141618	0.0182854	0.121147
VEGFD	0.184147	0.0189889	0.122598
CLM.6	0.147451	0.0191732	0.122598
GPC1	-0.18554	0.0191153	0.122598
ACAN	0.153327	0.0195523	0.123831
ARSB	-0.14685	0.0202885	0.127282
CTSF	-0.193394	0.0222378	0.138207
MFGE8	-0.226678	0.0231106	0.142301
ENTPD5	0.134228	0.0238696	0.144196
ENTPD6.1	-0.139788	0.0238493	0.144196
Gal.4	-0.155761	0.0240687	0.144196
Ep.CAM	-0.209766	0.0249655	0.148232
TGFR.2	0.126393	0.0257349	0.151449
CST3	-0.036982	0.026289	0.153352
TIGAR	0.0762297	0.0272024	0.157301
VIM	0.463532	0.0282618	0.162018
JAM.A	0.159461	0.0287455	0.163383
TNFRSF11A	0.135759	0.0292305	0.164731
CD163	0.171055	0.0296789	0.165852
ADAM.8	0.0998223	0.0313346	0.173646
CGA	0.232826	0.0335879	0.181593
PEAR1	0.1586	0.0334582	0.181593
SEMA7A	-0.127124	0.0333797	0.181593
X4E.BP1	0.202833	0.0339788	0.181611
CD200	-0.130761	0.0341375	0.181611
MAP2K6	0.0762905	0.035091	0.185203
COLEC12	0.113978	0.0367552	0.190955
SEZ6L	-0.0434714	0.0364792	0.190955
CD109	0.178569	0.0371797	0.191663
PCSK9	-0.129137	0.0384711	0.196795
FAM3C	-0.0243241	0.0395607	0.200823
MESDC2	0.138756	0.0412089	0.207605
BTN3A2	0.139718	0.0421053	0.210526
CD5	0.136109	0.0424791	0.21081
IL16	0.116664	0.0430042	0.211835
FGF.19	-0.170607	0.0444464	0.215743
KLK10	-0.177165	0.0444179	0.215743
RGMB	-0.11438	0.0448447	0.2161
CD200R1	0.0688259	0.0452343	0.216408
CCL18	0.221897	0.0468845	0.221122
LRP11	-0.162562	0.0468499	0.221122
CD79B	0.152996	0.0473505	0.221747
CEACAM1	0.124325	0.0483351	0.224775
XG	0.197889	0.0497273	0.229643
B4GAT1	-0.0633309	0.0511902	0.234769
CLUL1	-0.143429	0.0518336	0.236091
TIMP4	-0.154472	0.0524976	0.237489
LY9	0.0898215	0.0531809	0.238955
WNT9A	0.0814849	0.0538438	0.240309
GFRA2	-0.0790113	0.0568764	0.252152
LILRB2	0.130376	0.0576843	0.25404
PGLYRP1	0.175118	0.0581121	0.25424
CXCL13	0.167769	0.0597267	0.259596
PAM	-0.153449	0.0622586	0.268844
VEGFD.1	0.154404	0.0627177	0.269079
THBS2	-0.0290032	0.0653004	0.278364
FSTL3	0.171858	0.0657561	0.278521
AREG	0.0777694	0.0666257	0.280418
ERBB2	0.0940047	0.0687971	0.287737
FLRT2	-0.11192	0.0695524	0.289077
IGLC2	0.229911	0.0701975	0.289936
CCL28	0.0764119	0.0706309	0.289936
HO.1	0.144148	0.0723495	0.290812
SELL	0.13936	0.0715929	0.290812
vWF	0.113669	0.0734683	0.290812
PGF.1	0.108276	0.0720747	0.290812
DKK3	-0.0315463	0.0729896	0.290812
GCP5	-0.145173	0.0734526	0.290812
FABP4	0.226571	0.0762199	0.292021
EFEMP1	0.136257	0.0764085	0.292021
CD244	0.104605	0.0756593	0.292021
SPOCK1	-0.0804002	0.0746396	0.292021
CTSL1	-0.0947778	0.0748991	0.292021
ENTPD2	-0.126242	0.075221	0.292021
IGF2R	0.122042	0.0776375	0.295023
LILRB1	0.113294	0.0822924	0.310934
TNFRSF10A.1	0.0884663	0.0829718	0.31173
EDA2R	0.113075	0.0843641	0.31342
SHPS.1	-0.216049	0.0840808	0.31342
TNFSF13	0.119428	0.0849742	0.313932
CLEC1B	0.12576	0.0876347	0.321973
CA3	0.19177	0.0887786	0.324383
FASLG	0.125577	0.0905489	0.325487
OPG	0.110867	0.0902258	0.325487
TNFSF14	0.0863545	0.0898582	0.325487
sFRP.3	-0.056079	0.0913926	0.326753
CD164	-0.0197795	0.0925831	0.32924
N.CDase	-0.0973997	0.0932277	0.329768
CLM.1	0.181504	0.0939963	0.330728
t.PA	-0.121731	0.0946475	0.331266
LAIR1	0.141677	0.0959991	0.331434
TNFSF13B	0.131912	0.0955637	0.331434
COL18A1	0.108513	0.0961907	0.331434
MMP.3	0.177369	0.0986301	0.336354
VEGFA.1	-0.101968	0.0985086	0.336354
DDAH1	0.116514	0.101146	0.341433
CFC1	-0.0967197	0.100927	0.341433
NUDT5	0.135665	0.10491	0.343749
IGFBP3	0.122796	0.104934	0.343749
FUT3.FUT5	0.10651	0.104101	0.343749
uPA	0.0947577	0.103737	0.343749
ABL1	0.0774367	0.103975	0.343749
SEMA3F	-0.113309	0.104479	0.343749
SCARB2	0.101991	0.106296	0.345192
CNTP2	-0.112815	0.106413	0.345192
TR.AP	0.121981	0.10763	0.345769
CNTN2	-0.0228534	0.107352	0.345769
THY.1	0.0159393	0.110814	0.354284
CXCL9	0.185143	0.111391	0.354426
SPARC	0.0340115	0.115935	0.367127
THBS4	0.105398	0.117739	0.371073
CD97	0.135222	0.124669	0.373444
GDF.15	0.134007	0.122542	0.373444
THOP1	0.110361	0.123484	0.373444
APEX1	0.106708	0.121552	0.373444
CD300LG	0.0931145	0.119683	0.373444
IL.10RB	0.0856803	0.120527	0.373444
IGF1R	0.0833847	0.12139	0.373444
QDPR	0.0821325	0.124353	0.373444
SIGLEC10	0.0810818	0.124477	0.373444
EDAR	0.0662674	0.122581	0.373444
SMPD1	-0.110356	0.119388	0.373444
DCBLD2	0.0808038	0.126953	0.378582
VAMP5	0.0432961	0.127633	0.378909
GLRX	0.117604	0.129716	0.378985
IL.18BP	0.117262	0.129867	0.378985
PGF	0.102554	0.129743	0.378985
IL18	0.101817	0.129938	0.378985
ESM.1	-0.114309	0.131662	0.382336
CLSTN2	-0.0904197	0.134941	0.390156
EPHB6	-0.142953	0.137155	0.39484
CPE	-0.0425765	0.138534	0.397091
CCL21	0.0698955	0.139254	0.397441
HB.EGF	-0.0331563	0.141843	0.4031
CR2	0.124649	0.142809	0.403519
WISP.1	0.10429	0.143204	0.403519
CSF.1	0.0773836	0.143939	0.40388
CST6	0.123431	0.14488	0.404811
U.PAR	0.108096	0.146219	0.406372
SCF.1	0.0944469	0.14666	0.406372
CTSH	-0.160629	0.148799	0.410586
MBL2	0.236617	0.152225	0.413089
SCARF1	0.119117	0.152812	0.413089
DCN	0.0518527	0.152176	0.413089
ENTPD6	-0.0947987	0.152295	0.413089
CHL1	-0.114478	0.150669	0.413089
DK	0.107181	0.155665	0.419098
IL18.1	0.0986813	0.156411	0.419408
SIGLEC1	0.101538	0.158316	0.421121
PVR	-0.104963	0.157684	0.421121
CD160	0.118156	0.162008	0.428215
LIF.R	0.0738369	0.162271	0.428215
TIMD4	0.129923	0.164828	0.431833
KLRD1	0.0900285	0.164941	0.431833
LAP.TGF.beta.1	0.0988212	0.165611	0.431887
IL7	0.0625754	0.166778	0.433232
SERPINB8	0.108789	0.171715	0.444321
CCL14	0.10398	0.172439	0.444464
CCDC80	0.090362	0.176365	0.452829
CD209	0.118717	0.177128	0.453038
IL.17D	0.0878313	0.178652	0.453448
MERTK	0.0695909	0.178528	0.453448
TYMP	0.120132	0.180775	0.457093
LTBR	0.0932422	0.182931	0.460792
COMP	0.133581	0.189069	0.463161
BMP.6	0.0906149	0.189429	0.463161
TNC	0.0819677	0.189443	0.463161
ST3GAL1	0.0778319	0.188046	0.463161
SCAMP3	0.076999	0.185554	0.463161
EZR	0.0742822	0.186804	0.463161
BOC.1	0.0728101	0.184863	0.463161
ADAM.23	-0.0542265	0.187165	0.463161
SUMF2	-0.0794143	0.192136	0.468025
CDH6	-0.0961208	0.193209	0.468921
CNTN5	-0.0885168	0.195388	0.472485
CASP.3	0.134906	0.199778	0.480123
SOD2	0.0839729	0.200713	0.480123
PCDH17	-0.0847699	0.200064	0.480123
IGFBP6	0.0928613	0.202275	0.480404
PON2	-0.0912378	0.201695	0.480404
RETN	0.151193	0.205325	0.482682
CCL17	0.103683	0.20582	0.482682
CTSV	-0.0591913	0.206138	0.482682
MDGA1	-0.124882	0.204535	0.482682
EDIL3	-0.110986	0.2081	0.485567
TGFBI	0.0945627	0.211624	0.491678
TFF3	0.0913724	0.212543	0.491678
SYND1	-0.0736281	0.212937	0.491678
APOM	0.120819	0.214665	0.493953
TFF2	-0.108402	0.216642	0.496783
DPP6	-0.0708106	0.217808	0.497739
CTSC	-0.0874743	0.219768	0.500499
AGRP	0.0924272	0.228762	0.504007
CCL4	0.0869835	0.227099	0.504007
GALNT10	0.0562363	0.222989	0.504007
PVALB	0.042576	0.228887	0.504007
OPN	-0.0313576	0.228224	0.504007
AMIGO2	-0.0558837	0.222686	0.504007
CRHBP	-0.0718412	0.227762	0.504007
VEGFA	-0.08073	0.224762	0.504007
ICOSLG	-0.0827563	0.225677	0.504007
DPP10	-0.0905045	0.2273	0.504007
CLEC14A	0.09843	0.230938	0.505176
CXCL5	0.0841678	0.230183	0.505176
WFDC2	-0.0379513	0.233029	0.50808
PAI	0.0971487	0.235939	0.509415
Gal.1	0.0897817	0.235143	0.509415
X5..NT	-0.080116	0.235891	0.509415
TNFRSF6B	0.131819	0.242422	0.514566
FAS	0.0963936	0.239562	0.514566
ITGB1	0.0869908	0.242753	0.514566
KIM1	-0.0689581	0.241515	0.514566
PRSS27	-0.0829115	0.242211	0.514566
CXADR	-0.0869543	0.242968	0.514566
MCP.1.1	0.0803539	0.244605	0.516389
SEMA4C	0.0640707	0.24764	0.518755
YES1	0.0525648	0.247543	0.518755
BCAN	0.012265	0.248066	0.518755
CTSO	-0.0726063	0.249881	0.520912
SMOC2	0.0839384	0.250803	0.5212
IL.12B	0.0690735	0.253283	0.523383
TIMP1	0.0637771	0.253427	0.523383
PDGF.R.alpha	-0.0673907	0.256244	0.527561
PRCP	0.0991655	0.267003	0.543878
BOC	0.0564374	0.266386	0.543878
PTN	-0.0459563	0.267441	0.543878
DDR1	-0.0573198	0.26691	0.543878
CPB1	0.103934	0.270624	0.54559
XCL1	0.103121	0.270306	0.54559
IL17RB	-0.0677503	0.270744	0.54559
PLXDC1	-0.030888	0.27165	0.545762
SCF.2	0.0668635	0.275358	0.546606
CCL25	0.0629705	0.274192	0.546606
FR.alpha	-0.0421968	0.274734	0.546606
IGFBP.2	-0.0598172	0.274677	0.546606
FUCA1	0.110697	0.276211	0.546667
SERPI7	0.0937175	0.279003	0.548926
PRSS2	-0.0857375	0.278247	0.548926
TXNDC5	0.0839058	0.281592	0.549146
VASN	0.0804241	0.280955	0.549146
TGF.alpha.1	-0.0541272	0.28152	0.549146
SCARF2	0.0583635	0.283392	0.55104
B4GALT1	0.0869827	0.284707	0.551983
LGMN	0.0889783	0.286123	0.553115
BCAM	0.0783332	0.287392	0.553959
TNFRSF14	0.0786463	0.292013	0.559799
METRNL	0.0554663	0.292173	0.559799
IFNLR1	-0.05307	0.292947	0.559799
TNFRSF21	-0.0272709	0.294597	0.560826
DRAXIN	-0.072656	0.295172	0.560826
TNFRSF19	0.0706149	0.297175	0.563023
CDH2	-0.0680855	0.300039	0.566835
ANG	0.0735323	0.306365	0.577147
MMP.1	-0.11517	0.311943	0.585995
QPCT	-0.0813167	0.313156	0.586397
HS6ST1	-0.0881174	0.313921	0.586397
IGFBP.7	-0.0425313	0.315177	0.587095
GM.CSF.R.alpha	0.121379	0.317346	0.587842
FR.gamma	0.0624953	0.317197	0.587842
GDF.8	-0.0552702	0.318837	0.588846
REG4	-0.102016	0.319659	0.588846
SELE	0.0860741	0.321369	0.590361
MFAP5	0.0833064	0.32573	0.596722
PAR.1	0.157602	0.331236	0.605143
CCL19	0.128384	0.332932	0.606575
PAG1	0.0465539	0.334689	0.607969
gal.8	-0.0567559	0.335526	0.607969
EF4	0.0544623	0.336526	0.608124
PODXL2	-0.0333823	0.337562	0.608344
IGFBPL1	0.0595519	0.340925	0.608941
IL13RA1	0.0294074	0.339929	0.608941
CRTAM	-0.0431683	0.339011	0.608941
COL1A1	-0.0474638	0.341556	0.608941
APLP1	-0.0324627	0.348688	0.618339
TFPI	-0.0751751	0.348056	0.618339
WFIKKN1	0.0421809	0.350513	0.61953
MCP.2	-0.080226	0.351222	0.61953
CCL23	0.0619771	0.355047	0.619745
IL8	0.0596038	0.354096	0.619745
CRH	-0.0851601	0.355072	0.619745
LAIR.2	-0.197338	0.352811	0.619745
FAM3B	0.0889856	0.359143	0.620337
PECAM.1	0.0622079	0.357763	0.620337
OMG	-0.0238207	0.3574	0.620337
RET	-0.0574259	0.358817	0.620337
TNFRSF13B	0.077366	0.365579	0.626976
IL.6RA	0.0708449	0.368422	0.626976
PDGF.subunit.B	0.0525973	0.367351	0.626976
GLB1	-0.0366778	0.367645	0.626976
TRAIL.1	-0.0436427	0.366225	0.626976
Dkk.4	-0.057782	0.368643	0.626976
CDH1	0.0651075	0.370291	0.628172
HGF.1	-0.0538514	0.374639	0.633932
CA2	0.121482	0.377743	0.637561
CXCL11	-0.0890675	0.382786	0.644438
PODXL	-0.047476	0.386263	0.648648
PPIB	0.068989	0.392741	0.656214
NTRK3	-0.0558107	0.391834	0.656214
FURIN	-0.0283285	0.393894	0.65649
KLK6	-0.0242045	0.395962	0.658287
MIA	0.0145391	0.399804	0.663017
SKR3	0.0490501	0.401164	0.663617
ESAM	0.0687624	0.402632	0.664393
BCL2L11	-0.0169498	0.404495	0.665815
CLEC7A	0.085559	0.407916	0.669788
CHRDL2	-0.0388068	0.416573	0.682318
GP1BA	0.0666473	0.419306	0.685106
PDGF.subunit.A	-0.0479256	0.42261	0.688813
SCGB3A2	0.0394664	0.427894	0.694023
IL6.2	-0.0832277	0.427357	0.694023
AP.N	0.0504723	0.433145	0.695752
Beta.NGF	0.0379262	0.430635	0.695752
Nr.CAM	-0.00903879	0.431121	0.695752
MEGF9	-0.0582498	0.432448	0.695752
S100A4	0.059683	0.436562	0.699552
SPARCL1	-0.0433577	0.438266	0.700594
LYVE1	0.0534088	0.445549	0.710528
LYN	-0.0244057	0.448391	0.711997
CDON	-0.0525112	0.448612	0.711997
MARCO	0.0412232	0.449862	0.712173
ERBB3	0.0400282	0.451936	0.712173
CANT1	-0.0319768	0.451829	0.712173
MET	-0.0497522	0.453986	0.713714
SCF	0.0430092	0.455085	0.713754
TRAIL.R2	0.0451793	0.464359	0.72488
SEZ6L2	-0.0256677	0.463692	0.72488
PRSS8	0.0554031	0.471538	0.729967
TN.R	0.0309067	0.470129	0.729967
RGMA	-0.0234744	0.472009	0.729967
NTRK2	-0.0332685	0.471436	0.729967
SLITRK6	0.0695562	0.481447	0.731264
SPINK1	0.0678345	0.47569	0.731264
PDGFRB	0.0505449	0.479699	0.731264
ADAM.TS.15	0.0503697	0.481835	0.731264
F7	0.0471282	0.484039	0.731264
PON3	0.0432445	0.484241	0.731264
TF	0.0405076	0.484943	0.731264
MOG	-0.0212885	0.47864	0.731264
PRELP	-0.0337749	0.482863	0.731264
TIGL1	-0.0422404	0.483614	0.731264
VWC2	-0.0521508	0.475829	0.731264
ANGPTL7	0.0736446	0.487035	0.73176
CTSD	-0.0206198	0.487473	0.73176
ADGRG1	0.0654969	0.49099	0.734925
CNDP1	0.0391766	0.491792	0.734925
CRISP2	-0.0517677	0.49596	0.739492
ROR1	-0.0504313	0.500904	0.745193
AMBP	0.0436007	0.504189	0.748406
NRP2	0.0358627	0.505929	0.749315
MMP.2	0.0502464	0.51322	0.756606
SPON2	-0.0275359	0.512041	0.756606
CPM	-0.0510026	0.514265	0.756606
UNC5C	-0.0429887	0.515942	0.757399
ANGPT2	0.0455148	0.521929	0.760172
OSMR	0.0294107	0.521855	0.760172
SOD1	0.0290275	0.523073	0.760172
PRTG	-0.0326186	0.523547	0.760172
NOV	-0.0379264	0.522664	0.760172
TMPRSS5	0.0493414	0.527156	0.763438
SERPINB6	0.022352	0.528092	0.763438
PAMR1	0.0608575	0.532177	0.764358
STX8	0.0339601	0.531771	0.764358
TWEAK	-0.042139	0.530131	0.764358
SCARA5	0.0427181	0.537752	0.769887
NPPC	0.0147573	0.539774	0.769887
RARRES2	-0.0295343	0.540658	0.769887
TYRO3	-0.0329716	0.538344	0.769887
hK11	-0.0294836	0.543527	0.772319
RSPO3	-0.0517419	0.544735	0.772386
NCAM1	0.0424819	0.547491	0.774641
RSE3	0.0968484	0.552178	0.776318
AXL	0.041361	0.551367	0.776318
KAZALD1	0.0378188	0.550819	0.776318
PTPRF	0.0519491	0.556327	0.778271
CD83	0.0372874	0.556099	0.778271
CDH3	-0.0148064	0.557079	0.778271
CFHR5	0.0591342	0.561008	0.782118
IL12	0.0429319	0.564348	0.785129
MYOC	0.0806081	0.56822	0.786832
EPHA2	0.022815	0.568828	0.786832
CRTAC1	-0.050972	0.569122	0.786832
GAS6	0.0364469	0.573591	0.791365
MATN2	0.0453207	0.575465	0.792307
DLK.1	-0.0393705	0.578095	0.794283
hK14	0.0417152	0.581133	0.796811
AA	0.0347172	0.586315	0.802014
SIRPB1	-0.0428772	0.587339	0.802014
IL.1RT1	0.0407111	0.588894	0.802489
KIM1.1	-0.0342565	0.591172	0.803945
TM	0.0440617	0.597846	0.80511
MANF	0.0321707	0.597893	0.80511
AOC3	0.028978	0.593358	0.80511
TIE1	-0.0260296	0.601714	0.80511
FCRL1	-0.035714	0.601001	0.80511
IGFBP.1	-0.0389971	0.595054	0.80511
NOMO1	-0.0427832	0.600739	0.80511
COL4A1	-0.0468082	0.598352	0.80511
PLC	0.0276819	0.604437	0.80713
SERPI5	0.0432578	0.609322	0.811262
CCL15	0.0410541	0.610282	0.811262
ACP6	-0.0525535	0.611191	0.811262
ST2	0.0555461	0.614624	0.814193
C1QTNF1	0.0326127	0.61684	0.81459
DNER	-0.00916445	0.618306	0.81459
CCL16	-0.0481406	0.618598	0.81459
TIE2	-0.0270216	0.623296	0.819154
NEP	0.0225541	0.62585	0.820888
TGM2	0.0516536	0.635858	0.832373
ENG	0.0331076	0.643533	0.839116
WFIKKN2	-0.0431892	0.642527	0.839116
SORT1	-0.0247144	0.655057	0.852472
SPON1	0.042098	0.657623	0.85414
FGF.5	0.0280624	0.661116	0.855082
TRAIL	0.0215001	0.662709	0.855082
VCAN	-0.0297044	0.663492	0.855082
EGFR	-0.0307994	0.663144	0.855082
SOST	0.0506026	0.669573	0.86125
ADGRE2	0.0297917	0.671542	0.862115
CXCL1	0.0323052	0.675343	0.865323
SPINT1	0.0341778	0.67691	0.865639
BLM.hydrolase	-0.033722	0.678192	0.865639
FCGR2A	0.0440703	0.681799	0.866914
KYAT1	0.0267095	0.681068	0.866914
NUCB2	0.0330546	0.686653	0.870354
OPG.1	0.0313256	0.690623	0.870354
SORCS2	-0.010118	0.690764	0.870354
CX3CL1	-0.0259691	0.687183	0.870354
IL6.3	-0.0412086	0.691048	0.870354
CA4	0.0294609	0.703649	0.870986
GUSB	0.0288678	0.70287	0.870986
uPA.1	0.0280087	0.698349	0.870986
CD46	0.0250946	0.704768	0.870986
Beta.NGF.1	0.0180198	0.705261	0.870986
PVRL4	0.0176845	0.704973	0.870986
CD99L2	-0.013206	0.704014	0.870986
Alpha.2.MRAP	-0.026951	0.695003	0.870986
ROBO1	-0.0385542	0.705957	0.870986
IL6	-0.0403222	0.696347	0.870986
IDUA	-0.0440248	0.698839	0.870986
TGF.alpha	0.0198371	0.708899	0.871382
NBL1	0.0130177	0.708337	0.871382
TLR3	0.0240388	0.711584	0.872865
LRRN1	-0.0252762	0.71273	0.872865
SELP	0.0405237	0.716265	0.875564
CTRC	0.0336829	0.721658	0.875564
IL.18R1	0.0278711	0.72415	0.875564
SPINT2	0.0261968	0.72122	0.875564
MCFD2	0.00737697	0.721912	0.875564
CD1C	-0.0231504	0.720698	0.875564
SPRY2	-0.0356092	0.723973	0.875564
CD38	0.0359027	0.72726	0.876138
GFR.alpha.1	-0.0213294	0.727248	0.876138
CXCL6	0.0347425	0.730343	0.87826
GRN	0.0229771	0.733543	0.880516
CTSS	0.0121175	0.734871	0.880521
BGN	0.0108728	0.739062	0.88395
CD93	0.0248057	0.742652	0.884159
NOTCH1	0.0219889	0.743225	0.884159
CNTN1	0.017707	0.742278	0.884159
ANG.1	0.0182635	0.75101	0.889405
IFN.gamma.R1	0.0170573	0.751015	0.889405
STC1	-0.0302603	0.751647	0.889405
TCN2	-0.0254373	0.753127	0.889573
TR	0.0214771	0.756207	0.890049
CALR	-0.0109378	0.755511	0.890049
PAPPA	-0.0169903	0.761028	0.893435
CRIM1	-0.0228142	0.761771	0.893435
EGFL7	-0.0190155	0.766776	0.897722
CXCL10	0.0347294	0.781961	0.90122
F11	0.0297795	0.774382	0.90122
CALCA	0.0268326	0.780412	0.90122
IL2.RA	0.022932	0.780112	0.90122
RELT	0.0221417	0.779057	0.90122
OMD	0.0215914	0.780702	0.90122
FS	0.0161909	0.779285	0.90122
ITGB5	0.0159999	0.77591	0.90122
FCER2	-0.0336647	0.781778	0.90122
CPA1	-0.0273817	0.784807	0.902935
NID2	0.0198874	0.800538	0.910997
LAMA4	0.0182558	0.803857	0.910997
CDCP1	0.0169647	0.794988	0.910997
PLXNB2	0.0167311	0.813209	0.910997
PTPRS	0.0164885	0.81103	0.910997
PLXNB1	0.0161502	0.796105	0.910997
PROC	0.0152316	0.813733	0.910997
CXCL16	0.0142552	0.805728	0.910997
KLK13	0.0130349	0.813274	0.910997
CA12	0.012667	0.804225	0.910997
ITGAV	0.0113413	0.795635	0.910997
CST5	0.00954416	0.806564	0.910997
RSPO1	0.00886333	0.812508	0.910997
ANGPTL1	-0.0145434	0.808955	0.910997
BMP.4	-0.0191908	0.809606	0.910997
LILRB5	-0.0268178	0.806892	0.910997
CRELD2	0.0224338	0.81941	0.915811
ERBB4	-0.0121437	0.822834	0.918095
IL.1RT2	0.0182647	0.830358	0.923391
Gal.3	0.0163889	0.829645	0.923391
GALNT2	0.0112215	0.832195	0.923889
TGFBR3	0.0166149	0.835415	0.924377
PLXNB3	-0.0147274	0.834346	0.924377
HGF	0.0132922	0.838992	0.926793
Notch.3	0.0157223	0.843605	0.929758
LDL.receptor	0.0139235	0.844472	0.929758
REG1A	0.0199423	0.853638	0.932133
FCN2	0.0177579	0.85316	0.932133
CNTN4	0.0176203	0.850602	0.932133
ARSA	0.0149358	0.848513	0.932133
GZMA	-0.0131904	0.852573	0.932133
DPP4	0.012883	0.85758	0.932179
NECTIN2	-0.0107672	0.857885	0.932179
Dkk.1	-0.0116073	0.857706	0.932179
DPP7	0.0166801	0.861804	0.93491
BAMBI	0.00877316	0.865524	0.937416
ENO2	-0.00872555	0.86754	0.938072
ALCAM	-0.0121831	0.872323	0.941712
CKAP4	0.0132575	0.874497	0.942048
CLMP	0.00790753	0.876884	0.942048
GDNFR.alpha.3	-0.0108852	0.876147	0.942048
LRIG1	-0.0121143	0.880226	0.944114
ADAM.22	0.0065547	0.883567	0.944127
CXCL1.1	-0.0103977	0.884498	0.944127
IL6.1	-0.0156978	0.881748	0.944127
ST6GAL1	0.010402	0.888791	0.947189
MATN3	0.011289	0.894372	0.951509
NID1	0.00779709	0.895707	0.951509
XPNPEP2	0.0150635	0.898414	0.952864
TNFRSF4	-0.00773354	0.901909	0.955047
LTBP2	0.00926153	0.903981	0.955719
NCAN	0.00147448	0.905618	0.95593
JAM.B	0.00489518	0.911496	0.958442
DLL1	-0.00753585	0.912321	0.958442
CAIX	-0.010104	0.909563	0.958442
TACSTD2	0.0054332	0.914416	0.959127
CPXM1	-0.0109672	0.915911	0.959182
CD2AP	0.0104051	0.921893	0.959187
IL.17RA	0.00818548	0.919286	0.959187
CD59	0.00606394	0.918435	0.959187
TNFRSF10A	0.00383521	0.923128	0.959187
CD177	-0.0216629	0.922534	0.959187
CYR61	0.0065164	0.927893	0.961135
TPP1	-0.00650379	0.927756	0.961135
FGF.21	0.00663734	0.942983	0.973376
PRDX5	-0.0049266	0.942127	0.973376
FABP2	-0.00526939	0.944102	0.973376
CCL24	0.00576087	0.947172	0.973523
PCOLCE	-0.00444876	0.946943	0.973523
CPA2	0.00443693	0.954624	0.976654
hK8	0.00395972	0.953434	0.976654
NPTXR	0.00100545	0.953794	0.976654
PD.L1	0.00351162	0.957583	0.978176
LAYN	0.00251674	0.974251	0.989159
FAM19A5	-0.000973621	0.970061	0.989159
KIT	-0.00257652	0.974284	0.989159
PTH1R	-0.00290765	0.971983	0.989159
CTSZ	-0.00149136	0.97946	0.992897
MIC.A.B	0.00373167	0.981809	0.993764
CADM3	-0.000295604	0.985232	0.995713
ITM2A	0.00117129	0.987366	0.996356
EPHB4	0.000606693	0.991659	0.998565
CXL17	0.000308763	0.995328	0.998565
TNXB	0.000283097	0.995596	0.998565
CA14	0.000192151	0.997064	0.998565
ICAM.2	-0.000315946	0.996514	0.998565
LPL	-0.000100998	0.998882	0.998882
