# Supplementary material for: Large-scale CSF proteome profiling identifies biomarkers for accurate diagnosis of frontotemporal dementia
Source: Mol Neurodegener. 2025 Aug 27;20:93. doi: 10.1186/s13024-025-00882-5 (PMC12392567; doi:10.1186/s13024-025-00882-5)
Supplement: Supplementary file 4 — Supplementary Material 4 [file 13024_2025_882_MOESM4_ESM.xlsx]

## Sheet: Sheet1
Protein	Effect	p.value	adj.p.value
APP	-0.233807	1.28232e-10	8.5274e-08
NPDC1	-0.10001	5.96233e-10	1.98247e-07
WIF.1	-0.588112	5.50745e-09	1.22082e-06
B4GAT1	-0.171681	7.98368e-07	7.5845e-05
ROBO2	-0.498527	5.65688e-07	6.26971e-05
MMP.10	0.458504	8.58815e-08	1.42778e-05
PAM	-0.483669	1.39077e-07	1.84972e-05
CLEC11A	-0.549146	1.32009e-06	0.000109733
CCL3.1	0.330108	2.33773e-06	0.000151097
GZMB	0.313728	2.16576e-06	0.000151097
CLSTN3	-0.300853	2.49936e-06	0.000151097
PRDX1	0.355694	4.69093e-06	0.000259956
SEZ6L	-0.0915165	1.27651e-05	0.000606342
FLRT2	-0.299138	1.26568e-05	0.000606342
PCSK9	-0.287505	1.43479e-05	0.000636092
IL1RL2	-0.280071	2.07071e-05	0.000860637
FAM3C	-0.0546775	2.3051e-05	0.000901699
CHIT1	1.02123	3.68746e-05	0.00102532
CCL3	0.259239	3.49125e-05	0.00102532
DNER	-0.0811709	3.92569e-05	0.00102532
HB.EGF	-0.10443	3.74987e-05	0.00102532
RTN4R	-0.213239	4.16294e-05	0.00102532
KIM1	-0.26477	3.47454e-05	0.00102532
VEGFA.1	-0.284555	3.40244e-05	0.00102532
CNTN5	-0.29428	4.09482e-05	0.00102532
TFPI.2	-0.346876	4.12459e-05	0.00102532
EPHB6	-0.439531	2.8758e-05	0.00102532
PDGF.R.alpha	-0.258019	4.93847e-05	0.00117289
VEGFA	-0.299321	5.13199e-05	0.00117682
MMP7	0.552552	5.30914e-05	0.00117686
PLX4	-0.37335	6.27086e-05	0.0013452
Gal.4	-0.307251	6.51938e-05	0.00135481
GFRA2	-0.175831	7.6066e-05	0.00153285
MFGE8	-0.4424	8.14532e-05	0.00159313
RGMB	-0.238938	9.15181e-05	0.00173884
ADAM.23	-0.180104	9.60721e-05	0.00177466
CRTAM	-0.184345	0.000101372	0.00182196
CAPG	0.254367	0.000120672	0.00211176
PRTG	-0.220388	0.000135893	0.00231714
QPCT	-0.336859	0.000166135	0.002762
GRN	-0.295083	0.00017097	0.00277305
UNC5C	-0.262656	0.000184363	0.00291909
WFDC2	-0.124452	0.000213956	0.00319402
CNDP1	-0.264453	0.000207543	0.00319402
VWC2	-0.294955	0.000216137	0.00319402
CHL1	-0.313964	0.00024355	0.00352089
CD200	-0.244762	0.000264737	0.00374575
SEMA7A	-0.239546	0.000285959	0.00396172
ICOSLG	-0.260575	0.00029813	0.00404605
SMPD1	-0.285336	0.000358918	0.00476327
SLITRK2	-0.409516	0.000365304	0.00476327
CLSTN2	-0.236468	0.000429927	0.0054231
CDH6	-0.276299	0.000432217	0.0054231
RSPO3	-0.320697	0.000440752	0.00542777
CLEC5A	0.396379	0.000496837	0.00579643
TNFRSF21	-0.0925281	0.000488989	0.00579643
TCN2	-0.313567	0.000487988	0.00579643
CD99L2	-0.125905	0.000684971	0.00785354
PRSS27	-0.264791	0.00076915	0.00866923
LAYN	-0.276393	0.00086872	0.00962831
CX3CL1	-0.226035	0.000892062	0.00972494
GFR.alpha.1	-0.224827	0.000912141	0.00978345
THY.1	0.0366032	0.000943913	0.00996352
MetAP.2	0.183576	0.000982909	0.010213
AMIGO2	-0.15906	0.00104757	0.0107174
GPNMB	0.236551	0.00118735	0.0116116
C1QTNF1	-0.239714	0.00118701	0.0116116
MEGF9	-0.263826	0.00117213	0.0116116
NTRK2	-0.156399	0.00122732	0.0118285
COL1A1	-0.177099	0.0014347	0.013321
NTRK3	-0.221516	0.00143118	0.013321
PVR	-0.251975	0.00144227	0.013321
CEACAM1	0.20998	0.00162554	0.0142605
S100A11	0.161534	0.00163036	0.0142605
PRSS8	-0.25985	0.00162098	0.0142605
TIMP4	-0.27632	0.00165121	0.0142605
CTSF	-0.287343	0.00163941	0.0142605
MMP12	0.578152	0.0017158	0.0144432
MATN3	-0.28436	0.00171434	0.0144432
RGMA	-0.11041	0.00176874	0.0147026
TYRO3	-0.182385	0.00188842	0.0155037
CTSC	-0.24326	0.00203894	0.0163361
GCP5	-0.278735	0.00202795	0.0163361
PI3	0.256602	0.00207325	0.0164133
FGF.19	-0.282118	0.00210221	0.0164467
IGSF3	-0.199438	0.00217011	0.0167805
TREM1	0.162771	0.00227952	0.0174089
CA14	-0.178272	0.00230373	0.0174089
NRP2	-0.172012	0.002344	0.0175142
GPC1	-0.252288	0.00241269	0.0178271
GDF.8	-0.193105	0.00278378	0.020343
TGF.alpha.1	-0.167915	0.0028246	0.020417
SPON2	-0.141591	0.00288167	0.0205839
ENTPD6.1	-0.201112	0.00290961	0.0205839
SEMA3F	-0.222388	0.00308332	0.0215832
CFC1	-0.194011	0.00322225	0.0223208
CD5	0.200845	0.00335205	0.0227596
PDGF.subunit.A	-0.187445	0.00335405	0.0227596
SPARCL1	-0.182426	0.00377029	0.0253257
FCER2	-0.36319	0.00392219	0.0260826
KLK10	-0.285103	0.00431049	0.0283809
DLL1	-0.205877	0.00441773	0.0288018
ICAM.2	-0.218392	0.00464732	0.0300045
CPE	-0.0814656	0.00471122	0.0301246
Dkk.4	-0.194643	0.00487048	0.0302326
CD46	-0.200328	0.00484736	0.0302326
MET	-0.201082	0.00480065	0.0302326
ENTPD6	-0.201869	0.00490995	0.0302326
LRP11	-0.242024	0.00508123	0.0310002
TNFRSF10A	-0.117062	0.00565373	0.0341794
PCDH17	-0.193838	0.00611373	0.0366273
CRTAC1	-0.280743	0.00621973	0.0369296
ROBO1	-0.304355	0.00669108	0.0393767
Alpha.2.MRAP	-0.201676	0.00698702	0.0407576
Beta.NGF.1	-0.138588	0.00728986	0.0421544
t.PA	-0.218554	0.00735465	0.0421625
NUCB2	-0.236611	0.00763428	0.0433914
MDGA1	-0.286468	0.00777361	0.0438089
IGFBP.2	-0.161004	0.00810803	0.0453096
SPOCK1	-0.129298	0.00826117	0.0457807
IL.1ra	0.269111	0.00998309	0.054416
X5..NT	-0.188959	0.00997138	0.054416
CHI3L1	-0.0620296	0.0100958	0.0545828
GDNFR.alpha.3	-0.195104	0.0110311	0.0586854
Ep.CAM	-0.263247	0.0110186	0.0586854
THBS2	-0.0483624	0.0112949	0.0596122
Beta.NGF	-0.126981	0.0126646	0.0663146
DLK.1	-0.185487	0.0128292	0.0664662
GAS6	-0.192365	0.0128934	0.0664662
LAMA4	-0.204369	0.0131049	0.0670366
CD69	0.192937	0.0136906	0.067355
FAM19A5	-0.0701744	0.0135492	0.067355
TIE1	-0.133023	0.013293	0.067355
SIRPB1	-0.208292	0.0135501	0.067355
OMD	-0.216704	0.0137749	0.067355
LPL	-0.232648	0.0137305	0.067355
PLXDC1	-0.0747181	0.0147415	0.0715553
IL6.2	-0.27199	0.0160327	0.0772589
Dkk.1	-0.156987	0.0172065	0.0819117
PCOLCE	-0.179389	0.0172539	0.0819117
ITM2A	-0.188256	0.0173677	0.0819117
CD59	-0.153112	0.017689	0.0828395
SIGLEC1	-0.168269	0.0181497	0.0844023
CA4	-0.196533	0.0188768	0.0871743
GAL	0.236656	0.0193325	0.087255
ENTPD5	0.165275	0.0198622	0.087255
CRHBP	-0.145144	0.0191959	0.087255
SKR3	-0.147498	0.0196321	0.087255
KIM1.1	-0.14889	0.0196842	0.087255
PLXNB1	-0.156857	0.019944	0.087255
DRAXIN	-0.171358	0.019735	0.087255
HS6ST1	-0.222946	0.0193781	0.087255
BMP.4	-0.211017	0.0201308	0.0874965
CDH3	-0.0622057	0.0207056	0.0892174
NID1	-0.152267	0.020795	0.0892174
MMP.2	-0.191149	0.0211484	0.090152
Notch.3	-0.202119	0.0213418	0.0903969
PARK7	0.257034	0.0215903	0.0908707
NECTIN2	-0.148791	0.0218	0.091176
CRH	-0.218972	0.0224871	0.0934621
DCN	0.0913592	0.0229899	0.0943722
CD209	-0.209171	0.0229104	0.0943722
IGFBP.7	-0.102929	0.0237989	0.0970938
MK	-0.198559	0.0262139	0.106294
SPRY2	-0.25054	0.0264297	0.10652
CXCL13	0.211269	0.0267304	0.107083
MCFD2	-0.0491075	0.0280522	0.111705
CHRDL2	-0.110395	0.0286087	0.113243
VEGFR.3	0.0966938	0.029114	0.114561
SCARF2	-0.133165	0.0301456	0.117922
ERBB4	-0.123221	0.0306078	0.11903
IL6	-0.24029	0.0314606	0.121636
CA2	0.370641	0.0325224	0.122479
DDC	0.173538	0.0325998	0.122479
CD4	0.0967577	0.0325288	0.122479
NOTCH1	-0.154263	0.0324199	0.122479
SHPS.1	-0.292666	0.0324144	0.122479
CCL11	-0.13198	0.0333887	0.124739
CXCL9	0.270146	0.0337228	0.125283
LILRB5	-0.256119	0.034461	0.127314
CNTN2	-0.0331117	0.034766	0.127731
DPP6	-0.12251	0.0356878	0.128241
EGFL7	-0.146913	0.0359357	0.128241
COL18A1	-0.156005	0.0353591	0.128241
ADGRE2	-0.156867	0.0357615	0.128241
IL.17RA	-0.185433	0.0357673	0.128241
STC1	-0.230381	0.0360619	0.128241
EGFR	-0.157482	0.0370273	0.130974
SYND1	-0.116875	0.0383806	0.135043
CA12	-0.115558	0.0390939	0.135698
RELT	-0.172723	0.0391789	0.135698
IL2.RA	-0.180737	0.0390207	0.135698
FKBP4	0.18294	0.0400859	0.136006
BCAN	0.0232661	0.0398707	0.136006
NPPC	-0.0537649	0.0395591	0.136006
CDH2	-0.145196	0.040055	0.136006
SUMF2	-0.1402	0.0426687	0.144034
MMP.1	-0.277151	0.0432481	0.145253
TFPI	-0.178319	0.0435679	0.145591
GLB1	-0.0895091	0.0445175	0.148021
PODXL2	-0.0724478	0.0452649	0.149016
IL6.3	-0.225446	0.0452442	0.149016
SERPINB6	-0.0748894	0.0458996	0.150361
IL.6RA	-0.170219	0.0466628	0.152112
SCARB2	-0.132551	0.0478375	0.154764
LRRN1	-0.145858	0.047942	0.154764
EPHB4	-0.123496	0.0496427	0.15948
APEX1	0.149256	0.0500168	0.159909
NBL1	0.0750522	0.0511557	0.162768
TGF.alpha	-0.114682	0.0516577	0.163583
IGFBP6	-0.162359	0.0524442	0.165286
PLTP	0.149144	0.0529245	0.166013
EDAR	0.0919256	0.0535982	0.166726
CNTP2	-0.144096	0.0536531	0.166726
TXL	0.13334	0.0545708	0.166947
SORCS2	-0.0542106	0.054667	0.166947
CRIM1	-0.155719	0.0547286	0.166947
FAS	-0.163743	0.054383	0.166947
TRAIL.1	-0.100324	0.0557612	0.169321
DDR1	-0.107748	0.0572503	0.173052
CA3	0.250141	0.0576592	0.173499
GDF.15	-0.17685	0.0599009	0.179433
PLXNB3	-0.143512	0.0613312	0.182077
TGFBR3	-0.164185	0.0611043	0.182077
PAR.1	0.328561	0.0626243	0.183845
CD2AP	0.24726	0.0628695	0.183845
PTK7	0.11363	0.0632505	0.183845
CTSO	-0.131316	0.0633089	0.183845
CCL15	-0.161933	0.0626937	0.183845
PTPRS	-0.137896	0.0638654	0.184654
CTSH	-0.226649	0.0647021	0.186264
BCL2L11	-0.0399006	0.0659572	0.186974
FURIN	-0.0701509	0.0652427	0.186974
LDL.receptor	-0.136698	0.065891	0.186974
CPM	-0.15704	0.0660735	0.186974
BAMBI	-0.104009	0.0687733	0.19173
AA	-0.126227	0.0688711	0.19173
TMPRSS5	-0.155764	0.0682966	0.19173
TM	-0.169383	0.0689074	0.19173
FCGR3B	0.122645	0.0712137	0.196806
CST3	-0.0332741	0.0713237	0.196806
CD164	-0.0238546	0.0726078	0.197206
CXCL16	-0.117297	0.072655	0.197206
IL17RB	-0.120234	0.072321	0.197206
IL.1RT1	-0.144887	0.0723807	0.197206
XCL1	0.19128	0.0732828	0.198102
KYAT1	-0.123012	0.0735818	0.198105
TWEAK	-0.126108	0.0759696	0.203709
BLM.hydrolase	-0.155479	0.0763698	0.20396
PD.L1	-0.125596	0.0772476	0.205478
CCL17	0.171241	0.0780703	0.206019
TRAIL.R2	-0.112325	0.077777	0.206019
Gal.9	0.0944677	0.0784886	0.206304
SELE	0.183441	0.0793084	0.207638
NCAN	-0.0242476	0.0801623	0.208392
LYVE1	-0.132541	0.0802233	0.208392
CANT1	-0.0780519	0.0817068	0.209175
JAM.B	-0.084378	0.0813622	0.209175
SOD1	-0.0889117	0.081041	0.209175
gal.8	-0.114671	0.0817828	0.209175
FASLG	0.13441	0.0834975	0.209838
IL18	0.127504	0.0841561	0.209838
CCL21	0.0794222	0.0847166	0.209838
SEZ6L2	-0.0619887	0.0843783	0.209838
SORT1	-0.105083	0.0848817	0.209838
EF4	-0.110053	0.0836384	0.209838
ALCAM	-0.138059	0.083537	0.209838
CNTN4	-0.171945	0.0842947	0.209838
WFIKKN2	-0.177331	0.0840575	0.209838
ENTPD2	-0.129038	0.085506	0.210598
BTN3A2	0.119336	0.0906766	0.222509
CTSD	-0.0551193	0.0917527	0.2235
EDIL3	-0.157104	0.0914938	0.2235
LILRB4	0.107632	0.0928307	0.225301
ITGB2	0.152823	0.0932903	0.225593
NOMO1	-0.14925	0.0949627	0.2283
SCARF1	-0.149418	0.0951898	0.2283
COL4A1	-0.174447	0.0954398	0.2283
SEMA4C	0.113146	0.0961332	0.229135
CXADR	-0.130784	0.0978993	0.230862
TGFBI	-0.139436	0.0978176	0.230862
IL6.1	-0.191394	0.0978418	0.230862
SIGLEC7	0.137419	0.100395	0.233756
OPN	-0.0494247	0.0999101	0.233756
NID2	-0.141086	0.100533	0.233756
NUDT5	-0.153825	0.09976	0.233756
ACAN	0.113131	0.101154	0.234381
TN.R	-0.0768722	0.102903	0.236784
SMOC2	-0.12989	0.102791	0.236784
FABP2	-0.136457	0.105433	0.241768
CLMP	-0.0916987	0.10618	0.242645
TNF.R2	0.127848	0.107689	0.244414
CRELD2	-0.17456	0.107415	0.244414
CTSZ	-0.100697	0.108343	0.245062
PILRB	0.120518	0.109303	0.245562
CCL4	-0.118939	0.109168	0.245562
IL13RA1	-0.0506054	0.110488	0.247389
PEBP1	-0.140543	0.111169	0.248079
MAD.homolog.5	-0.0987303	0.11157	0.24814
PTN	-0.0602973	0.112478	0.248499
TNFRSF13B	-0.116353	0.1122	0.248499
IL18.1	0.121208	0.113319	0.249106
MCP.1	0.109279	0.113545	0.249106
CD93	-0.128688	0.113877	0.249106
N2DL.2	-0.170306	0.117725	0.256679
PRELP	-0.0840763	0.118211	0.256896
RARRES2	-0.0924633	0.118776	0.257248
ANGPTL1	-0.0988807	0.119147	0.257248
ESM.1	-0.123271	0.121019	0.260445
MSLN	0.102603	0.122432	0.261791
CST5	-0.0642976	0.122284	0.261791
CDON	-0.112958	0.122969	0.262097
NOV	-0.0966734	0.123687	0.262785
SCF	-0.094044	0.124205	0.263046
QDPR	-0.092166	0.125028	0.263949
SDC4	0.0895112	0.125632	0.264385
SERPINB8	0.125938	0.128504	0.268726
SPINT2	-0.119218	0.128206	0.268726
PTPRF	-0.143957	0.129698	0.270374
SCGB3A2	0.083268	0.131137	0.27252
VEGFD	0.130093	0.13449	0.277318
CLEC1B	0.108322	0.134697	0.277318
CLUL1	-0.118601	0.13426	0.277318
PILRA	0.117591	0.135229	0.277554
CCL19	0.204929	0.136619	0.278918
TNFRSF14	-0.113987	0.136733	0.278918
AREG	0.057676	0.138528	0.2809
TR	-0.112873	0.138549	0.2809
ENO2	-0.0823413	0.139779	0.282533
LTBP2	-0.123251	0.140864	0.283861
MATN2	-0.129764	0.141987	0.285261
KYNU	0.144585	0.144599	0.287757
TNFRSF19	-0.105919	0.144577	0.287757
AXL	-0.108301	0.144419	0.287757
SPINT1	-0.132046	0.144961	0.287757
CD97	-0.138053	0.145586	0.288138
CDH1	-0.113824	0.146646	0.28852
ST6GAL1	-0.117079	0.146474	0.28852
AP.N	-0.101376	0.147482	0.289307
X4E.BP1	0.17151	0.14822	0.289901
CPXM1	-0.173029	0.148814	0.290208
vWF	0.0919991	0.150162	0.291983
ICAM1	0.109419	0.15064	0.292056
FGF.5	-0.100075	0.151248	0.292383
CALR	-0.0508767	0.153253	0.293493
N.CDase	-0.0913516	0.153192	0.293493
DPP4	-0.110307	0.153587	0.293493
PAMR1	-0.151169	0.15285	0.293493
uPA.1	-0.110652	0.159308	0.303552
TIMP1	-0.0873527	0.159827	0.303672
MIA	-0.0305337	0.161452	0.304151
OMG	-0.0405998	0.161275	0.304151
MOG	-0.0471732	0.161064	0.304151
GALNT2	-0.0799281	0.162161	0.304625
CASP.3	0.169386	0.165507	0.308855
CD200R1	0.0497871	0.165591	0.308855
PECAM.1	-0.0973055	0.166098	0.308855
PAI	-0.121467	0.166271	0.308855
MIF	0.143523	0.170733	0.316261
PLC	-0.0802619	0.171718	0.317202
DPP10	-0.107805	0.172785	0.318289
XPNPEP2	0.176486	0.17332	0.318374
ACP6	-0.148024	0.173789	0.318374
PODXL	-0.0733782	0.174907	0.319542
hK8	0.0994736	0.178309	0.321998
CD48	0.0975229	0.179157	0.321998
PAPPA	-0.0825839	0.177933	0.321998
CD1C	-0.0912636	0.178698	0.321998
BCAM	-0.111178	0.177884	0.321998
ADGRG1	-0.138338	0.178993	0.321998
FGF.21	0.149806	0.181214	0.324818
TF	-0.0808222	0.184577	0.329956
SCARA5	-0.10343	0.185807	0.331265
IFN.gamma.R1	-0.0722807	0.189283	0.335661
ESAM	-0.116738	0.18889	0.335661
IL7	0.0645045	0.190382	0.336713
ANGPT2	0.10208	0.193518	0.340448
ADAM.22	0.0652705	0.193017	0.340448
TNFB	0.0792004	0.202537	0.35351
RET	-0.0839859	0.201771	0.35351
NCAM1	-0.0984252	0.202028	0.35351
CCL16	-0.133828	0.205623	0.357022
CD38	-0.136451	0.205399	0.357022
Flt3L	0.0773257	0.208002	0.360211
ANGPTL4	0.124432	0.209588	0.361078
PVRL4	0.0633435	0.209206	0.361078
LTBR	-0.0942611	0.210682	0.362024
PLXNB2	-0.098539	0.212876	0.364852
CLEC14A	-0.109371	0.21416	0.366109
FAM3B	-0.124187	0.215996	0.368301
Gal.3	-0.101924	0.218041	0.370837
OPG	0.0896213	0.219005	0.371527
STX8	-0.0681995	0.227145	0.384354
RSE3	0.222002	0.228925	0.386384
LY9	0.0502959	0.232284	0.39106
SPARC	-0.0273995	0.240141	0.403267
TIGL1	-0.0767266	0.244416	0.409413
ITGB1	-0.0925755	0.247562	0.41364
HO.1	0.0952969	0.250579	0.417632
SELP	-0.138337	0.251221	0.417654
OSMR	-0.0552855	0.257519	0.427057
CD84	-0.0410936	0.268494	0.441311
HGF.1	-0.0722494	0.268768	0.441311
IL8	-0.0771099	0.267853	0.441311
U.PAR	-0.0884222	0.267846	0.441311
ABL1	-0.0557669	0.271842	0.445075
EZR	-0.0666131	0.272399	0.445075
MB	0.19771	0.276936	0.449176
MILR1	0.0895157	0.276061	0.449176
REG1A	-0.132362	0.276567	0.449176
GLRX	0.086499	0.283234	0.458274
TXNDC5	-0.0880792	0.284556	0.459296
VIM	0.235377	0.288653	0.464781
CXCL6	0.110267	0.289865	0.465605
CXL17	-0.0618548	0.292304	0.46839
WFIKKN1	-0.0503292	0.294536	0.469703
FUCA1	-0.1147	0.294253	0.469703
CCL24	0.100621	0.296241	0.471292
ARSB	-0.0712413	0.297638	0.472385
TRAIL	-0.0569201	0.301972	0.478122
EPHA2	-0.0432762	0.302811	0.478312
PAG1	-0.0529606	0.305222	0.480978
TPP1	-0.0798852	0.307071	0.482748
COCH	-0.116786	0.311661	0.488808
MSR1	-0.0745376	0.313529	0.490581
MCP.2	0.0893895	0.314614	0.491122
AOC3	-0.0582185	0.317679	0.49359
TIE2	-0.0614207	0.317629	0.49359
CCL28	0.0469671	0.320606	0.496977
ADAM.8	0.0538402	0.323104	0.498524
VCAM1	-0.0681933	0.322635	0.498524
RSPO1	-0.0395967	0.327222	0.503057
PEAR1	-0.0777605	0.327555	0.503057
MIC.A.B	0.165724	0.330248	0.504183
IGFBP3	-0.0801445	0.330562	0.504183
LRIG1	-0.0857591	0.329866	0.504183
CCDC80	-0.067046	0.334278	0.507596
B4GALT1	-0.0833604	0.334326	0.507596
CSTB	0.0882019	0.338168	0.51132
MFAP5	-0.0898935	0.338317	0.51132
CD83	0.0630151	0.342343	0.514497
EFEMP1	-0.0800486	0.342854	0.514497
SERPI5	-0.0869517	0.343514	0.514497
FSTL3	-0.0958799	0.342309	0.514497
CD74	0.0802552	0.345133	0.515761
DFFA	0.0680044	0.348034	0.518929
CD160	0.0844391	0.350014	0.520714
hK14	0.0765374	0.354039	0.522837
GALNT10	-0.0486191	0.352991	0.522837
CNTN1	-0.0543236	0.354586	0.522837
FCRL1	-0.0683951	0.354088	0.522837
ANG	-0.0640059	0.356229	0.524097
IL.17D	0.0644569	0.36255	0.532219
CTSL1	-0.0549387	0.3641	0.533318
KIT	-0.079423	0.365176	0.533718
CTSS	-0.03529	0.368612	0.536771
SPON1	-0.0932651	0.368879	0.536771
CXCL11	0.100104	0.372254	0.5382
BOC	-0.0486692	0.372288	0.5382
IL.18BP	-0.0717016	0.372082	0.5382
IL.12B	0.0569326	0.373372	0.538595
TMSB10	0.10437	0.378992	0.545518
IGLC2	-0.104017	0.380181	0.546049
MMP.3	0.0978364	0.389264	0.557889
CGA	0.103538	0.394721	0.562076
DSC2	0.0863781	0.393887	0.562076
NPTXR	-0.0167664	0.393463	0.562076
SCF.2	-0.0540813	0.401851	0.571007
TNFSF13	-0.0641627	0.403898	0.572692
ROR1	-0.0659932	0.410357	0.580612
AMBP	0.0585625	0.413013	0.58119
TNFSF14	0.0446539	0.414262	0.58119
ITGAV	-0.0361199	0.414192	0.58119
PDGFRB	-0.0622346	0.412027	0.58119
MYOC	-0.126497	0.415628	0.581879
PRCP	-0.0946526	0.419238	0.5857
TFF2	-0.0881843	0.421278	0.587316
MAP2K6	0.0300958	0.428977	0.595553
FR.alpha	-0.0326919	0.428505	0.595553
THBS4	-0.058616	0.432042	0.598558
DKK3	-0.0138794	0.435285	0.601797
CLM.6	-0.0528783	0.436253	0.601884
CKAP4	-0.0684754	0.438413	0.602365
CD177	-0.197516	0.43835	0.602365
ARSA	-0.0669317	0.439929	0.603201
CXCL1.1	-0.060839	0.441427	0.604011
CADM3	0.0129721	0.448853	0.61291
TNFRSF10C	0.0568616	0.454225	0.618974
hK11	-0.0395064	0.461777	0.627979
COLEC12	-0.0444361	0.464395	0.630251
CCL25	-0.0444106	0.466502	0.63182
VCAN	-0.0525564	0.468108	0.632707
ADAM.TS.15	-0.0554789	0.473126	0.638192
TR.AP	-0.065187	0.476582	0.641309
CALCA	-0.0767142	0.477365	0.641309
TNFRSF10A.1	0.0392841	0.479527	0.642914
C2	0.0727209	0.48264	0.645785
PGLYRP1	0.0713524	0.484828	0.647411
SIGLEC10	-0.0406677	0.486475	0.647669
TNFRSF11A	-0.0466645	0.48697	0.647669
WISP.1	-0.0516259	0.48977	0.648799
PON2	-0.0546545	0.489629	0.648799
TYMP	0.0674441	0.49118	0.649303
LAIR1	-0.0619458	0.49308	0.649303
REG4	-0.0789514	0.492238	0.649303
LIF.R	-0.037645	0.494139	0.649412
PGF	0.0500656	0.502125	0.658605
Gal.1	-0.0518843	0.510422	0.668171
FCN2	0.0647479	0.511829	0.668696
GLO1	0.0518832	0.515355	0.671964
LYN	-0.0230452	0.516351	0.671964
MARCO	-0.0397213	0.517971	0.672755
TLR3	0.0478409	0.522948	0.675263
APLP1	-0.0232164	0.522017	0.675263
CPA2	-0.0576261	0.521054	0.675263
GM.CSF.R.alpha	-0.0818774	0.529013	0.681771
VEGFD.1	0.0565606	0.53526	0.687159
NEP	-0.032721	0.534733	0.687159
MESDC2	0.0441824	0.538124	0.688178
GUSB	-0.0510322	0.537787	0.688178
MERTK	-0.0335856	0.543711	0.690653
TNXB	-0.0342655	0.544214	0.690653
CSF.1	-0.0356101	0.542401	0.690653
CCL11.1	-0.039568	0.544101	0.690653
CD244	0.0384967	0.551706	0.696176
BOC.1	-0.0351694	0.551177	0.696176
CCL18	-0.0650338	0.55088	0.696176
VASN	-0.047249	0.553695	0.697362
APOM	0.061226	0.563853	0.703494
CD27	0.0473618	0.562002	0.703494
YES1	-0.0291422	0.563169	0.703494
ENG	-0.0461009	0.560734	0.703494
OPG.1	-0.0495397	0.560741	0.703494
FABP4	0.0796717	0.57339	0.713117
DPP7	0.0615812	0.57371	0.713117
FR.gamma	0.035231	0.57797	0.713963
ST3GAL1	-0.0345671	0.578686	0.713963
PRDX5	-0.0418963	0.576774	0.713963
SPINK1	-0.0574231	0.576549	0.713963
SCF.1	-0.0388422	0.581021	0.715517
CD163	-0.0454943	0.582772	0.716346
CPB1	0.0526653	0.59422	0.72373
CD109	0.0481604	0.594126	0.72373
CST6	-0.049221	0.59377	0.72373
SLITRK6	-0.0574352	0.589884	0.72373
ST2	-0.0619832	0.593501	0.72373
FS	0.032542	0.597657	0.726584
IGFBP.1	-0.0428794	0.601678	0.730139
PON3	-0.032989	0.608154	0.734815
FUT3.FUT5	-0.0354452	0.608847	0.734815
PROC	-0.0379021	0.607563	0.734815
IGF2R	-0.038149	0.612812	0.73569
PPY	-0.0422674	0.61289	0.73569
LAIR.2	-0.112977	0.610834	0.73569
MBL2	0.091091	0.615509	0.737501
PSGL.1	0.0285944	0.620253	0.740518
DCBLD2	0.0275463	0.62012	0.740518
SERPI7	0.0441807	0.625841	0.74585
THOP1	-0.0407359	0.628178	0.747295
DDAH1	0.0351076	0.633489	0.752269
TNFRSF12A	-0.0335551	0.636907	0.754979
IL.1RT2	-0.0425601	0.639436	0.756628
LILRB1	-0.0323224	0.650326	0.768147
TFF3	-0.0369928	0.654657	0.771891
Nr.CAM	-0.00543928	0.657645	0.772675
ADM	-0.0253072	0.657188	0.772675
PPP1R2	0.0323531	0.661665	0.776027
Siglec.9	0.0319433	0.663506	0.776816
CD40	0.0280437	0.666222	0.778625
ERBB3	-0.023755	0.674384	0.786781
VEGFR.2	0.0268941	0.679462	0.789659
SIRT2	0.0266437	0.683976	0.789659
P4HB	-0.0223829	0.680728	0.789659
KLK13	-0.0249715	0.683643	0.789659
SELL	-0.0324125	0.683838	0.789659
XG	-0.0448002	0.678716	0.789659
TIMD4	-0.038372	0.691886	0.797408
ANGPTL7	-0.0469544	0.694299	0.798804
HSP.27	0.0464279	0.697168	0.798935
CD58	0.0278285	0.698017	0.798935
VAMP5	0.0118208	0.69667	0.798935
PTH1R	-0.0345534	0.705033	0.805579
CD300LG	0.0225124	0.717129	0.817346
TNF.R1	-0.0268062	0.71779	0.817346
SOD2	-0.0244953	0.720739	0.817903
CAIX	-0.0328159	0.720206	0.817903
WNT9A	0.0161544	0.733737	0.831236
PDGF.subunit.B	0.0241004	0.739353	0.835267
CXCL5	0.0236955	0.741772	0.835267
uPA	0.0216367	0.742179	0.835267
CLEC7A	-0.0373908	0.74232	0.835267
CTSV	0.0183696	0.745137	0.837021
HGF	-0.0226952	0.749798	0.840836
MCP.1.1	-0.0234857	0.753731	0.843824
TNC	0.0209403	0.756065	0.845013
AGRP	0.0237851	0.771147	0.860424
SCAMP3	-0.0173789	0.774971	0.863243
IFNLR1	0.0158981	0.778046	0.865218
MANF	-0.0180592	0.787768	0.874568
KLK6	-0.00803964	0.79092	0.876603
CRISP2	0.0201748	0.804947	0.885781
hOSCAR	0.0182587	0.803345	0.885781
METRNL	-0.0138104	0.805575	0.885781
LILRB2	-0.0186486	0.80586	0.885781
CTRC	-0.0262441	0.803739	0.885781
IL.27	0.0159027	0.816061	0.895513
IL12	-0.0183448	0.818222	0.896405
GH	-0.0345934	0.820001	0.896876
ERBB2	0.0126531	0.824117	0.899898
CR2	-0.0192024	0.827394	0.901995
TNFRSF4	-0.0128288	0.833781	0.90747
CXCL10	0.0246379	0.841995	0.91342
SP29	0.0159825	0.841419	0.91342
PPIB	-0.0172074	0.84478	0.914949
VSIG4	-0.0178797	0.846865	0.915716
IGFBPL1	-0.0125882	0.855167	0.922479
COMP	-0.0199515	0.855894	0.922479
TGFR.2	0.0101969	0.866127	0.930825
KLRD1	-0.011722	0.866437	0.930825
TIGAR	-0.00614048	0.869209	0.932297
CXCL1	0.0133532	0.8739	0.935819
CCL14	0.0126754	0.876259	0.936836
PVALB	0.00563463	0.879516	0.93881
IL.18R1	0.0126274	0.885304	0.942743
GP1BA	0.0125695	0.886037	0.942743
LOX.1	0.00689916	0.891218	0.946509
DK	-0.0117711	0.892422	0.946509
BGN	-0.00441824	0.896889	0.949731
TNFRSF9	-0.00769391	0.900016	0.950017
PRSS2	-0.0115302	0.899747	0.950017
IDUA	0.0141788	0.910817	0.955814
CYR61	0.0082984	0.910213	0.955814
EDA2R	0.00809471	0.910446	0.955814
GZMA	-0.00880092	0.912057	0.955814
CFHR5	-0.0121549	0.912694	0.955814
SOST	0.0130538	0.916075	0.956304
TNFRSF6B	0.0116568	0.917092	0.956304
DAG1	0.00888678	0.917477	0.956304
CPA1	0.0120632	0.91952	0.956934
HAVCR2	0.00817106	0.923843	0.959931
sFRP.3	-0.00257189	0.931437	0.964806
IL.10RB	-0.00531266	0.930056	0.964806
ADA	0.00636308	0.933205	0.965134
S100A4	0.00651141	0.939511	0.970147
ITGB5	-0.0040983	0.945151	0.97377
RETN	-0.00856629	0.945948	0.97377
ANG.1	0.00397782	0.948058	0.974434
IL16	0.00303491	0.960365	0.985299
TGM2	-0.00618711	0.961593	0.985299
FCGR2A	0.00466684	0.963961	0.986206
F7	0.00245409	0.97388	0.988748
CCL23	0.00235253	0.973254	0.988748
IGF1R	-0.00200522	0.971493	0.988748
CD79B	-0.00218724	0.970235	0.988748
BMP.6	-0.00253723	0.972728	0.988748
PGF.1	0.00175299	0.979187	0.992621
CDCP1	-0.00164722	0.981706	0.993487
CLM.1	-0.00249889	0.983029	0.993487
KAZALD1	0.00106524	0.987689	0.99391
LAP.TGF.beta.1	0.000947187	0.990921	0.99391
JAM.A	-0.000934073	0.990532	0.99391
F11	-0.00143005	0.989711	0.99391
LGMN	-0.0017505	0.985092	0.99391
TACSTD2	0.000108338	0.998495	0.999721
TNFSF13B	2.82464e-05	0.999721	0.999721
