# Supplementary material for: Large-scale CSF proteome profiling identifies biomarkers for accurate diagnosis of frontotemporal dementia
Source: Mol Neurodegener. 2025 Aug 27;20:93. doi: 10.1186/s13024-025-00882-5 (PMC12392567; doi:10.1186/s13024-025-00882-5)
Supplement: Supplementary file 5 — Supplementary Material 5 [file 13024_2025_882_MOESM5_ESM.xlsx]

## Sheet: Sheet1
Protein	Effect	p.value	adj.p.value
GRN	-0.312823	0.00010277	0.0385442
VSIG4	-0.337951	0.000189596	0.0385442
C1QTNF1	-0.272378	0.000198525	0.0385442
Siglec.9	-0.29605	0.000251802	0.0385442
COCH	-0.422026	0.000328048	0.0385442
CD84	-0.16257	0.000347767	0.0385442
NRP2	-0.223451	0.000716586	0.050369
CD209	-0.342749	0.000734702	0.050369
GDF.15	-0.310236	0.000916145	0.050369
GH	-0.541479	0.000919309	0.050369
TNFRSF12A	-0.274104	0.000951138	0.050369
CNDP1	-0.2561	0.00100444	0.050369
NUDT5	-0.282991	0.00101496	0.050369
IGFBP6	-0.271194	0.00125694	0.050369
PAM	-0.307497	0.00127789	0.050369
MMP.2	-0.259264	0.00129806	0.050369
COL18A1	-0.249158	0.00130823	0.050369
PRSS8	-0.313417	0.00141908	0.050369
CST5	-0.0823561	0.00156585	0.050369
PEAR1	-0.233556	0.00156821	0.050369
FSTL3	-0.2996	0.0015906	0.050369
TCN2	-0.329945	0.00166722	0.0503954
PCSK9	-0.223034	0.00195619	0.0565593
MATN3	-0.362036	0.00208425	0.0577511
FAS	-0.256884	0.00248724	0.063933
VCAM1	-0.235003	0.00249964	0.063933
MSR1	-0.249453	0.0026098	0.0642784
COL1A1	-0.154437	0.00280742	0.0663305
ICAM.2	-0.235143	0.00289261	0.0663305
GFR.alpha.1	-0.22865	0.00333921	0.0720052
OMD	-0.260657	0.00335663	0.0720052
SIGLEC1	-0.260826	0.00365344	0.075923
CRTAM	-0.169996	0.00380979	0.0767731
PEBP1	-0.269659	0.00393143	0.0768942
Gal.4	-0.186365	0.00437888	0.0831987
CX3CL1	-0.214448	0.0045555	0.0841502
DNER	-0.0727505	0.00490651	0.0844319
TMSB10	-0.320294	0.00514571	0.0844319
FAM19A5	-0.0719482	0.00520714	0.0844319
SPARC	-0.0780439	0.0052124	0.0844319
VEGFA	-0.216486	0.00524118	0.0844319
LAMA4	-0.22863	0.00539134	0.0844319
TGFBI	-0.232823	0.00552253	0.0844319
PRTG	-0.185731	0.00558723	0.0844319
SCARB2	-0.234591	0.00571344	0.0844319
P4HB	-0.137328	0.00592711	0.0856853
XG	-0.273305	0.00634563	0.0887558
COLEC12	-0.142985	0.006497	0.0887558
GAS6	-0.235567	0.0065705	0.0887558
EZR	-0.176031	0.00670489	0.0887558
CCL15	-0.249035	0.00690044	0.0887558
KIM1	-0.216279	0.00709236	0.0887558
LAYN	-0.259231	0.00715586	0.0887558
IL.1RT1	-0.210199	0.00726754	0.0887558
MATN2	-0.223957	0.0073407	0.0887558
IL.6RA	-0.233217	0.00807312	0.0954264
CLEC11A	-0.335229	0.00817941	0.0954264
SCARF2	-0.189178	0.00848473	0.0972819
NID1	-0.174946	0.00866214	0.0976325
DSC2	-0.232187	0.00934301	0.0994029
DDC	-0.2519	0.00950097	0.0994029
EFEMP1	-0.231385	0.00959644	0.0994029
FAM3C	-0.0327258	0.00968076	0.0994029
CLEC14A	-0.206161	0.00989156	0.0994029
FLRT2	-0.202951	0.0100121	0.0994029
SKR3	-0.194814	0.0102316	0.0994029
NUCB2	-0.27396	0.010497	0.0994029
Gal.9	-0.149277	0.0105434	0.0994029
QDPR	-0.157459	0.0109088	0.0994029
PDGF.subunit.A	-0.154436	0.0110428	0.0994029
IGFBP3	-0.217062	0.0110893	0.0994029
CD46	-0.201733	0.0111057	0.0994029
B4GAT1	-0.110333	0.0112762	0.0994029
MEGF9	-0.208679	0.0113845	0.0994029
AP.N	-0.178731	0.0114432	0.0994029
TIMP1	-0.155802	0.0114668	0.0994029
CD97	-0.220595	0.0115098	0.0994029
NPDC1	-0.0484536	0.0118808	0.100065
TNF.R1	-0.183434	0.0119654	0.100065
MET	-0.156466	0.0120379	0.100065
SP29	-0.19442	0.0122671	0.100712
CD99L2	-0.102618	0.0124563	0.101017
CD163	-0.205014	0.0132801	0.105606
NID2	-0.190383	0.0133397	0.105606
CA12	-0.161714	0.0137019	0.107197
Beta.NGF.1	-0.137824	0.0141483	0.109158
MFAP5	-0.221081	0.0142862	0.109158
IL13RA1	-0.0817628	0.014526	0.109158
CDH1	-0.206004	0.0146964	0.109158
PLXNB1	-0.196118	0.0148326	0.109158
ADA	-0.201392	0.0149374	0.109158
LTBR	-0.186818	0.0152606	0.109658
TNF.R2	-0.196519	0.0153356	0.109658
SCARF1	-0.213492	0.0156165	0.110478
TNFRSF10A	-0.124661	0.0158571	0.111
APP	-0.103005	0.0164393	0.112768
PAMR1	-0.259231	0.0165282	0.112768
NOTCH1	-0.168133	0.0168167	0.112768
SMOC2	-0.232339	0.0170212	0.112768
CA14	-0.161539	0.0170795	0.112768
TM	-0.244012	0.0171271	0.112768
CCL4	-0.21874	0.0176403	0.114539
EF4	-0.169164	0.0177775	0.114539
PAI	-0.218297	0.0179129	0.114539
VWC2	-0.237384	0.0190786	0.120831
SMPD1	-0.201511	0.0195643	0.122738
UNC5C	-0.204666	0.0206514	0.128347
ITM2A	-0.190996	0.0210546	0.129516
FCER2	-0.299669	0.0212508	0.129516
PDGF.R.alpha	-0.173312	0.0220401	0.129516
HB.EGF	-0.0671904	0.0220457	0.129516
IGLC2	-0.362161	0.0223123	0.129516
IL8	-0.160573	0.0230016	0.129516
ROBO1	-0.246406	0.0230453	0.129516
TMPRSS5	-0.219493	0.023089	0.129516
ITGB1	-0.164666	0.0231556	0.129516
IL6	-0.248214	0.0231682	0.129516
ST6GAL1	-0.172402	0.0233504	0.129516
Notch.3	-0.19728	0.0233568	0.129516
Beta.NGF	-0.140749	0.0233714	0.129516
FUCA1	-0.232928	0.0240068	0.130235
CD93	-0.167998	0.024092	0.130235
GDNFR.alpha.3	-0.202736	0.0241614	0.130235
TGF.alpha	-0.130241	0.0242845	0.130235
LYVE1	-0.174644	0.0245065	0.130374
CLM.6	-0.181767	0.0249557	0.130718
LILRB1	-0.155627	0.0249642	0.130718
DAG1	-0.17755	0.0252793	0.130966
BMP.4	-0.19179	0.0254053	0.130966
TNFRSF11A	-0.163048	0.0256636	0.131115
IL6.3	-0.230195	0.0260487	0.131115
QPCT	-0.21429	0.0261391	0.131115
SIGLEC7	-0.187409	0.026223	0.131115
TNFRSF14	-0.172872	0.026504	0.131531
U.PAR	-0.187028	0.0269982	0.132179
TN.R	-0.112372	0.0270845	0.132179
CDH3	-0.0750206	0.0273111	0.132179
IGF2R	-0.150417	0.0276637	0.132179
IL6.2	-0.255932	0.0278049	0.132179
MIA	-0.0557134	0.0278271	0.132179
SPARCL1	-0.148986	0.0280732	0.132402
DLL1	-0.196216	0.0294813	0.138064
VEGFR.2	-0.150397	0.0298468	0.138798
IGFBP.2	-0.150831	0.0301196	0.139094
CRIM1	-0.152444	0.0322266	0.147798
MOG	-0.0324056	0.0330682	0.150619
CD74	-0.178329	0.0333379	0.150814
CA4	-0.198606	0.0337304	0.151532
Alpha.2.MRAP	-0.198728	0.0339522	0.151532
IL6.1	-0.232715	0.0341965	0.151605
BCAM	-0.161894	0.0350881	0.15236
IL.18BP	-0.171272	0.0351248	0.15236
FAM3B	-0.226417	0.0352932	0.15236
LILRB4	-0.137288	0.0354034	0.15236
PCOLCE	-0.169753	0.0357994	0.15236
THBS4	-0.16307	0.0359265	0.15236
SELL	-0.179953	0.0361458	0.15236
ADAM.23	-0.116288	0.0361997	0.15236
FCGR3B	-0.136325	0.036507	0.152364
RELT	-0.183725	0.036659	0.152364
DLK.1	-0.140514	0.0372486	0.153853
TGFBR3	-0.196676	0.0375826	0.154274
VEGFA.1	-0.170392	0.0384718	0.156955
ADM	-0.130399	0.0396545	0.160794
ICOSLG	-0.184456	0.040646	0.163816
MCFD2	-0.0522402	0.0409766	0.163984
RSPO3	-0.223478	0.041181	0.163984
HAVCR2	-0.166293	0.0417796	0.164466
CTSC	-0.171176	0.0418777	0.164466
ROBO2	-0.241708	0.0422494	0.164466
PILRA	-0.143743	0.0422913	0.164466
IGFBP.7	-0.0842678	0.0427563	0.165308
ANGPTL4	-0.183408	0.0442637	0.169525
CD38	-0.295342	0.0443568	0.169525
PPP1R2	-0.149156	0.0449736	0.170827
ENG	-0.0893592	0.0453788	0.170827
CXCL16	-0.139837	0.0454682	0.170827
CRELD2	-0.207391	0.0468828	0.175152
CSF.1	-0.109808	0.0479953	0.177035
CRHBP	-0.120981	0.0481709	0.177035
NPPC	-0.0597004	0.0482367	0.177035
OSMR	-0.0936065	0.0485604	0.177035
LILRB2	-0.143051	0.0489151	0.177035
CCL18	-0.282238	0.0489841	0.177035
LIF.R	-0.11403	0.0499563	0.178541
LAIR1	-0.166923	0.0504639	0.178541
JAM.A	-0.147442	0.050568	0.178541
hOSCAR	-0.166192	0.0508171	0.178541
GDF.8	-0.141901	0.0509935	0.178541
EPHB4	-0.132109	0.0510117	0.178541
LTBP2	-0.161347	0.0520022	0.179386
ADGRG1	-0.234221	0.0520441	0.179386
TNFRSF19	-0.173564	0.0520623	0.179386
MMP.10	-0.265164	0.0524339	0.179735
TNFSF13	-0.17718	0.0529183	0.18014
CNTN5	-0.177385	0.0530939	0.18014
CD2AP	0.247951	0.0536849	0.180574
HSP.27	-0.255212	0.0542278	0.180574
CD59	-0.135393	0.0543702	0.180574
SPON2	-0.0957026	0.0543774	0.180574
SCF.1	-0.127103	0.0551141	0.180574
IL2.RA	-0.173865	0.0553026	0.180574
PECAM.1	-0.140747	0.0555521	0.180574
TYRO3	-0.1231	0.0563378	0.180574
PTPRF	-0.17235	0.0564941	0.180574
LDL.receptor	-0.147477	0.0565326	0.180574
BOC.1	-0.114363	0.0565463	0.180574
AA	-0.153866	0.0567046	0.180574
TRAIL.R2	-0.143221	0.0567518	0.180574
Dkk.1	-0.149903	0.0571607	0.181009
TNFRSF9	-0.125326	0.0574555	0.18108
IL16	-0.132491	0.0581198	0.18173
CTSZ	-0.0991325	0.0582083	0.18173
Gal.3	-0.149745	0.0585079	0.181812
CHL1	-0.182834	0.0594718	0.183572
TGF.alpha.1	-0.123097	0.0596264	0.183572
B4GALT1	-0.173039	0.0605633	0.185597
AOC3	-0.110291	0.0613024	0.186971
BOC	-0.102081	0.0617142	0.186971
CCL25	-0.134551	0.0618549	0.186971
SPINT1	-0.15676	0.0626451	0.188502
TIMD4	-0.174867	0.0631112	0.188656
SIGLEC10	-0.111804	0.0632635	0.188656
EPHB6	-0.246643	0.0635632	0.188703
PLC	-0.102735	0.0642874	0.18882
FUT3.FUT5	-0.122628	0.0644515	0.18882
MYOC	-0.300036	0.0644542	0.18882
MCP.1.1	-0.147003	0.065057	0.18975
ADGRE2	-0.14381	0.0662033	0.191964
GALNT10	-0.109712	0.066755	0.191964
IFNLR1	0.081013	0.0668928	0.191964
CD58	-0.121327	0.0669708	0.191964
MFGE8	-0.207813	0.068145	0.194491
LPL	-0.219504	0.0690426	0.196211
WISP.1	-0.169177	0.0699382	0.197584
RGMA	-0.0766449	0.0704519	0.197584
ABL1	-0.124052	0.0706735	0.197584
CNTN4	-0.175895	0.0707143	0.197584
THY.1	0.0219526	0.0711949	0.198095
CD40	-0.116204	0.0719452	0.199348
CLSTN3	-0.140978	0.0724494	0.199729
GM.CSF.R.alpha	-0.244518	0.0726834	0.199729
IL.27	-0.136644	0.0731822	0.200272
SCF	-0.124691	0.0740565	0.201834
SIRPB1	-0.15572	0.0747347	0.202227
uPA.1	-0.143747	0.0748087	0.202227
LOX.1	-0.0950043	0.0751755	0.202396
Flt3L	-0.101696	0.0772402	0.206866
CRTAC1	-0.190181	0.0774582	0.206866
YES1	-0.0914673	0.0795066	0.210944
SPINK1	-0.156799	0.07977	0.210944
TIMP4	-0.162779	0.0803993	0.210944
CCL23	-0.132939	0.0805951	0.210944
TIE1	-0.0896108	0.0809628	0.210944
SERPI5	-0.172011	0.0809719	0.210944
DPP4	-0.140551	0.0812056	0.210944
SCARA5	-0.15298	0.082346	0.21231
VASN	-0.123847	0.08237	0.21231
PAR.1	0.321366	0.0831127	0.213397
EGFL7	-0.148104	0.083531	0.213647
C2	-0.19156	0.0849035	0.216325
CST6	-0.159099	0.085719	0.217569
PGF.1	-0.119331	0.0871888	0.220458
NTRK2	-0.100759	0.0875611	0.220561
SEZ6L	-0.0483814	0.0888596	0.22085
TR	-0.14361	0.0889056	0.22085
TFPI	-0.16059	0.0889208	0.22085
NECTIN2	-0.118675	0.0890041	0.22085
TIGAR	-0.0730069	0.090973	0.224896
CPXM1	-0.209184	0.0918016	0.225755
WFDC2	-0.0731772	0.0919996	0.225755
TNFRSF10C	-0.129558	0.0930112	0.226641
IL.17RA	-0.168603	0.0936714	0.226641
AXL	-0.128158	0.0949461	0.226641
GLB1	-0.067535	0.0950018	0.226641
CCDC80	-0.131977	0.0950838	0.226641
REG1A	-0.177629	0.0951902	0.226641
sFRP.3	0.0744327	0.0953005	0.226641
PTPRS	-0.131787	0.0954352	0.226641
TNFRSF13B	-0.194753	0.0954409	0.226641
ESAM	-0.138597	0.0957687	0.226641
STC1	-0.214022	0.0975563	0.229298
PVR	-0.156538	0.0975808	0.229298
PRSS27	-0.147631	0.0999985	0.233011
AMIGO2	-0.0816197	0.100078	0.233011
CLSTN2	-0.11861	0.100212	0.233011
EGFR	-0.121086	0.101668	0.235572
PLXNB2	-0.119952	0.102663	0.236975
KIM1.1	-0.135094	0.103173	0.236975
NTRK3	-0.136796	0.103342	0.236975
CXL17	-0.0988521	0.104391	0.238556
t.PA	-0.128786	0.107941	0.245163
SPON1	-0.153788	0.108019	0.245163
SPINT2	-0.123032	0.10914	0.246865
TGFR.2	-0.109501	0.110827	0.249829
SEMA7A	-0.104387	0.111693	0.250932
CDH6	-0.148424	0.112659	0.252251
MILR1	-0.125654	0.118237	0.261673
CTSF	-0.153044	0.118575	0.261673
SPRY2	-0.181602	0.118934	0.261673
SIRT2	-0.102073	0.119532	0.261673
PDGFRB	-0.110655	0.120166	0.261673
GCP5	-0.146727	0.120319	0.261673
FGF.5	-0.114065	0.120333	0.261673
CCL16	-0.162826	0.120793	0.261673
MARCO	-0.104558	0.120862	0.261673
WNT9A	-0.0669573	0.12153	0.261673
NCAM1	-0.127288	0.121557	0.261673
ANG	-0.139739	0.121589	0.261673
CSTB	-0.134883	0.123728	0.265416
SDC4	-0.0865676	0.126521	0.270072
WFIKKN1	-0.0799559	0.126711	0.270072
ST3GAL1	-0.111943	0.127296	0.270454
FABP2	-0.124915	0.130321	0.275998
CCL3	-0.120078	0.133167	0.28113
GFRA2	-0.0772078	0.134702	0.28268
TR.AP	-0.143645	0.134751	0.28268
CD300LG	-0.093028	0.135413	0.28282
IL.10RB	-0.0816552	0.135668	0.28282
CA2	0.295812	0.137443	0.285287
CTSD	-0.0452297	0.13771	0.285287
SCF.2	-0.114615	0.142915	0.294539
KYAT1	-0.10966	0.143062	0.294539
GZMB	0.120463	0.143829	0.295204
RGMB	-0.112086	0.144504	0.295338
ANGPTL1	-0.104252	0.144782	0.295338
Dkk.4	-0.113484	0.146173	0.296487
TRAIL	-0.0788811	0.146237	0.296487
ST2	-0.173057	0.147993	0.298463
Gal.1	-0.141087	0.148109	0.298463
VEGFD.1	-0.145298	0.148771	0.298891
LILRB5	-0.166466	0.149683	0.299817
PGLYRP1	-0.155523	0.150668	0.300754
SELP	-0.19867	0.151063	0.300754
ITGB2	-0.133427	0.152332	0.300754
SERPINB6	-0.0647047	0.152463	0.300754
LAP.TGF.beta.1	-0.133696	0.153013	0.300754
CD4	-0.0700605	0.15308	0.300754
ANGPT2	0.124127	0.153317	0.300754
TNFRSF21	-0.0481928	0.161707	0.31628
CFC1	-0.100914	0.162616	0.317126
SOD1	-0.0826858	0.163594	0.3181
MESDC2	-0.088992	0.165052	0.319998
CD27	-0.169521	0.165739	0.320397
PAG1	-0.0780148	0.166534	0.320875
DFFA	-0.0963924	0.166952	0.320875
PRDX5	-0.0779199	0.171089	0.32788
TNC	-0.0682654	0.172128	0.328765
ALCAM	-0.105938	0.17254	0.328765
CD109	-0.116728	0.174034	0.330654
FGF.19	-0.146103	0.174808	0.330654
RARRES2	-0.0886156	0.175779	0.330654
CXCL11	0.188566	0.176451	0.330654
STX8	-0.0954444	0.177001	0.330654
ADAM.TS.15	-0.12362	0.177013	0.330654
MDGA1	-0.169461	0.177224	0.330654
ANGPTL7	-0.170265	0.177509	0.330654
NCAN	-0.0178124	0.179221	0.332728
TREM1	-0.0788676	0.179623	0.332728
ERBB2	-0.0900875	0.180173	0.33282
BAMBI	-0.0863909	0.181218	0.333823
ARSB	0.0857405	0.181998	0.334201
AGRP	-0.124391	0.182492	0.334201
TFF3	-0.103952	0.182931	0.334201
MAP2K6	-0.0496196	0.183489	0.334302
ENTPD6	-0.10687	0.184296	0.334854
KLRD1	-0.0905977	0.187746	0.340194
HS6ST1	-0.143985	0.189509	0.342199
PON3	-0.0932025	0.189882	0.342199
CNTN1	-0.0718969	0.191348	0.34391
TXNDC5	-0.116251	0.192906	0.344946
MERTK	-0.0840481	0.192976	0.344946
DK	-0.110996	0.193481	0.344946
ERBB4	-0.0885611	0.198791	0.353465
PLXNB3	-0.112266	0.200147	0.354928
BLM.hydrolase	-0.111601	0.202267	0.357733
ICAM1	-0.102634	0.203388	0.358762
JAM.B	-0.070381	0.204725	0.360164
CD69	-0.101875	0.207428	0.363957
CCL14	-0.104169	0.208145	0.364254
CCL3.1	-0.105043	0.209111	0.364984
VIM	-0.323477	0.210015	0.365602
MCP.2	0.135627	0.210932	0.36624
TNFSF13B	-0.104342	0.211671	0.366565
CHRDL2	-0.0679288	0.213293	0.368415
NOV	-0.076812	0.215098	0.370242
SPOCK1	-0.0687441	0.215464	0.370242
CALCA	-0.138012	0.21711	0.371791
EDA2R	-0.0962684	0.217484	0.371791
CCL11.1	0.0922641	0.220778	0.376455
RETN	-0.16072	0.222314	0.378104
CALR	-0.05799	0.226832	0.384804
COMP	-0.147023	0.228921	0.387257
SORT1	-0.075219	0.229443	0.387257
CLMP	-0.080853	0.232039	0.390648
TFPI.2	-0.11927	0.232702	0.390775
BCAN	0.0144881	0.235053	0.392942
TF	-0.0828493	0.235193	0.392942
CDON	-0.0830096	0.235765	0.392942
NBL1	0.0538206	0.239378	0.397966
OMG	-0.0170545	0.240789	0.399313
CD79B	-0.123805	0.246254	0.406395
PTK7	-0.0735398	0.246281	0.406395
CD48	-0.0947883	0.247696	0.407718
PRCP	-0.149419	0.249467	0.409276
VAMP5	-0.0428146	0.249874	0.409276
MBL2	-0.219733	0.253757	0.414616
CRISP2	0.103425	0.259442	0.422866
CXCL1.1	-0.0962872	0.26021	0.42308
TPP1	-0.0766924	0.261165	0.423596
SORCS2	-0.036092	0.26422	0.427509
CTSS	-0.0418393	0.266706	0.430484
N2DL.2	0.131602	0.268995	0.433127
SEMA3F	-0.0943751	0.269649	0.433131
CTSV	0.0644844	0.271829	0.435581
PD.L1	-0.0858816	0.272582	0.435739
PSGL.1	-0.0667741	0.276759	0.441354
DRAXIN	-0.108113	0.278487	0.443047
SCGB3A2	0.0518868	0.283162	0.447321
CHI3L1	0.0268628	0.283447	0.447321
CR2	-0.10442	0.283774	0.447321
CXCL9	0.150957	0.284336	0.447321
EPHA2	-0.0592928	0.284536	0.447321
hK8	0.100733	0.291908	0.457828
GLO1	-0.093135	0.29308	0.458584
CEACAM1	0.0766447	0.296244	0.461681
THOP1	-0.0917831	0.296448	0.461681
GALNT2	-0.0677825	0.297982	0.462986
OPG.1	-0.0862534	0.299956	0.464967
SCAMP3	-0.0790285	0.301321	0.465996
FURIN	-0.0462999	0.303527	0.467401
TNFRSF6B	-0.144915	0.303635	0.467401
CD244	-0.0589231	0.305281	0.468849
BMP.6	-0.0801281	0.306284	0.469305
CD200	-0.0828616	0.308527	0.471657
PCDH17	-0.0804738	0.309852	0.472596
MetAP.2	0.0563104	0.311351	0.473795
SERPI7	-0.0932597	0.313218	0.475548
CD5	0.0761996	0.314536	0.476461
CCL28	-0.051518	0.316689	0.477411
uPA	-0.0639994	0.318	0.477411
ENTPD5	0.0901189	0.318396	0.477411
PAPPA	-0.0681779	0.318597	0.477411
CGA	-0.11075	0.319348	0.477411
LRRN1	-0.0822637	0.31947	0.477411
CLM.1	-0.13265	0.321612	0.479231
IFN.gamma.R1	-0.0676111	0.322129	0.479231
KIT	-0.0828418	0.32444	0.481591
CPM	-0.0874242	0.332038	0.491772
PROC	-0.0666861	0.333791	0.493268
PLTP	-0.0632513	0.342463	0.504718
THBS2	-0.0202866	0.343056	0.504718
IL1RL2	-0.0677896	0.346827	0.508328
GUSB	-0.0691711	0.347039	0.508328
CFHR5	-0.11643	0.352496	0.515186
PLXDC1	-0.0379169	0.353479	0.515438
MIC.A.B	0.171171	0.356926	0.515438
LGMN	-0.0912445	0.357176	0.515438
NPTXR	-0.0157891	0.357436	0.515438
CD177	-0.255395	0.357824	0.515438
WFIKKN2	-0.103645	0.358342	0.515438
F7	-0.0619212	0.358774	0.515438
COL4A1	-0.125051	0.358869	0.515438
MCP.1	-0.0665489	0.362327	0.516022
MMP.1	-0.132319	0.362859	0.516022
RSPO1	-0.0346832	0.363357	0.516022
CXCL5	-0.0804203	0.3638	0.516022
ENO2	-0.0587269	0.363906	0.516022
TNXB	-0.0401424	0.364536	0.516022
EDIL3	-0.0955353	0.364707	0.516022
TWEAK	-0.0703628	0.36687	0.51798
DCN	0.0425851	0.368753	0.519354
SEZ6L2	-0.0387852	0.370643	0.519354
IGFBPL1	-0.0679395	0.370906	0.519354
TRAIL.1	-0.0573035	0.372423	0.519354
CD1C	-0.0648814	0.372514	0.519354
XCL1	0.0995526	0.372529	0.519354
PRDX1	0.0832178	0.375134	0.521892
CPE	-0.0360175	0.377264	0.523479
PGF	-0.0595788	0.377849	0.523479
PPY	0.0926943	0.379381	0.524508
CTSH	-0.113417	0.385311	0.530685
PPIB	-0.0707459	0.385445	0.530685
ACP6	-0.0975266	0.391473	0.537871
DKK3	0.0152379	0.392767	0.538536
METRNL	-0.0569447	0.394321	0.539554
X5..NT	-0.0744004	0.396916	0.54199
PVRL4	0.0488345	0.399521	0.544429
ITGAV	-0.0482661	0.400852	0.545126
FABP4	-0.130717	0.40289	0.546779
BCL2L11	-0.0179286	0.4103	0.554754
NOMO1	-0.0761616	0.411094	0.554754
TNFB	-0.0545307	0.411269	0.554754
GP1BA	-0.0746813	0.416639	0.558803
IGF1R	-0.0547046	0.416781	0.558803
Ep.CAM	-0.0794565	0.416791	0.558803
PLX4	-0.0809243	0.418627	0.560135
ENTPD6.1	-0.0573	0.421795	0.56324
SLITRK2	-0.0977865	0.424618	0.565873
DPP7	0.111309	0.425768	0.566272
MIF	-0.0848226	0.428705	0.569039
CTSL1	0.0451999	0.439214	0.580484
ARSA	-0.0597102	0.439932	0.580484
SOD2	-0.0616696	0.439946	0.580484
VEGFD	-0.0717462	0.440855	0.580532
CRH	-0.09122	0.442705	0.581816
IGSF3	-0.053091	0.443792	0.582094
SLITRK6	-0.0916685	0.447116	0.585299
PODXL2	-0.0320772	0.448032	0.585346
CLEC7A	-0.0946513	0.450898	0.587597
CNTN2	-0.0128325	0.451834	0.587597
TNFRSF10A.1	-0.0417339	0.453859	0.587597
SERPINB8	0.0660461	0.454166	0.587597
WIF.1	-0.0882274	0.454173	0.587597
CDH2	-0.0554512	0.456378	0.589303
DCBLD2	-0.0389012	0.460219	0.592849
MSLN	-0.061265	0.460907	0.592849
FGF.21	0.0946053	0.463524	0.595065
KLK13	-0.0474579	0.471875	0.604618
PILRB	-0.0555758	0.476605	0.609505
PRSS2	0.066653	0.478833	0.610765
XPNPEP2	0.107187	0.479427	0.610765
ADAM.8	-0.045153	0.483406	0.614656
IL.1RT2	-0.060695	0.489518	0.62124
APOM	-0.0826554	0.494216	0.626007
PVALB	-0.0305665	0.495808	0.62683
PON2	0.0599406	0.49872	0.629314
CKAP4	-0.0672079	0.501037	0.631041
LAIR.2	0.155429	0.50562	0.63561
CTSO	-0.0466395	0.506823	0.63592
CD83	0.0496663	0.511642	0.640448
NEP	-0.0390862	0.512358	0.640448
IGFBP.1	-0.0565903	0.520331	0.648275
ERBB3	-0.0410251	0.520569	0.648275
MB	-0.151322	0.521651	0.648407
S100A4	-0.0575101	0.524982	0.65133
LRP11	-0.0622783	0.527179	0.652442
DDR1	-0.0386114	0.52784	0.652442
RSE3	0.0997004	0.529224	0.652939
SHPS.1	-0.0645276	0.533736	0.656882
LY9	-0.036248	0.534396	0.656882
CXCL1	-0.0554109	0.53779	0.659834
CLEC5A	-0.0645463	0.539252	0.660411
FASLG	0.046596	0.546302	0.667814
GPC1	-0.058914	0.548514	0.669287
ADAM.22	0.0394452	0.551337	0.670689
IDUA	0.095391	0.551679	0.670689
CCL24	0.0647225	0.554923	0.673401
EDAR	0.0243658	0.56429	0.68352
CXCL6	0.0698273	0.56936	0.688408
CAPG	0.0427747	0.571873	0.690191
KLK6	0.016312	0.574671	0.69206
IL17RB	-0.0410727	0.575592	0.69206
IL18	0.0380788	0.576543	0.69206
PARK7	-0.058647	0.583548	0.697354
IL.18R1	-0.0446523	0.583924	0.697354
RTN4R	-0.0340032	0.5841	0.697354
KLK10	-0.0615073	0.592214	0.705774
TNFSF14	-0.0298705	0.600408	0.71386
CPA2	-0.0526488	0.601145	0.71386
TXL	-0.0477931	0.610043	0.722498
FS	-0.031867	0.610592	0.722498
gal.8	-0.0415	0.614132	0.725112
SELE	0.0701625	0.614982	0.725112
CADM3	0.00942926	0.629137	0.740482
CA3	0.0722182	0.630989	0.740482
ANG.1	0.0339251	0.631358	0.740482
OPN	-0.0169392	0.633251	0.741394
CCL17	0.0537965	0.635092	0.742243
MANF	-0.0358567	0.638766	0.743584
KYNU	-0.0578294	0.639269	0.743584
F11	-0.0611619	0.639594	0.743584
AREG	-0.0249019	0.640736	0.743611
SEMA4C	0.0351248	0.642918	0.744843
DDAH1	-0.0387002	0.647432	0.74877
GLRX	-0.0384357	0.650695	0.750291
PRELP	-0.032226	0.65144	0.750291
CLEC1B	-0.0460476	0.652132	0.750291
CCL11	-0.0325332	0.656471	0.753978
N.CDase	0.0305757	0.660037	0.756767
FR.alpha	-0.0184638	0.664361	0.760413
DPP10	0.037066	0.676829	0.773353
GPNMB	0.0322374	0.688735	0.785607
MAD.homolog.5	0.0377935	0.697774	0.794554
FCRL1	-0.0308537	0.699494	0.795151
CAIX	-0.0413508	0.702148	0.796807
MMP12	0.0878302	0.705129	0.798589
IL18.1	0.026388	0.706121	0.798589
SOST	-0.0495667	0.709846	0.801439
CANT1	-0.0183078	0.711184	0.801589
TLR3	0.0285135	0.716403	0.805357
TIE2	-0.0229131	0.717739	0.805357
SYND1	-0.0276307	0.71816	0.805357
CLUL1	-0.0281629	0.724618	0.810786
CPA1	0.0441601	0.725441	0.810786
CD200R1	-0.0129948	0.736877	0.822186
TYMP	-0.0381233	0.740202	0.824513
PI3	0.0325232	0.742835	0.826063
hK11	-0.0199908	0.747374	0.829722
MMP7	-0.0507971	0.75424	0.835397
IL12	-0.0301738	0.754998	0.835397
CASP.3	0.038291	0.758582	0.837198
AMBP	-0.0226936	0.759143	0.837198
SUMF2	-0.0216981	0.760676	0.837499
LRIG1	-0.0256397	0.766128	0.840813
RET	-0.0256303	0.766215	0.840813
IL7	-0.015389	0.772113	0.845774
hK14	0.0289383	0.773753	0.845774
DPP6	-0.0217684	0.774551	0.845774
APEX1	0.0256009	0.780664	0.851051
IL.17D	-0.0210549	0.787098	0.855317
GZMA	0.0225333	0.787149	0.855317
HGF	-0.0183499	0.795444	0.86292
GAL	-0.0325318	0.79926	0.865648
PDGF.subunit.B	0.0207824	0.803638	0.868918
OPG	-0.0166877	0.804892	0.868918
FCN2	0.0276326	0.813336	0.87661
CDCP1	-0.0151597	0.817678	0.879073
VEGFR.3	0.0118131	0.818265	0.879073
TIGL1	-0.0148394	0.822487	0.882184
CYR61	0.0200462	0.82487	0.883315
CTRC	-0.0262364	0.827524	0.884732
HO.1	-0.0200533	0.834511	0.88989
TFF2	0.0243543	0.835025	0.88989
APLP1	-0.00736227	0.840784	0.892159
FKBP4	0.0196269	0.841668	0.892159
FCGR2A	-0.0242355	0.8421	0.892159
LYN	-0.00854259	0.84252	0.892159
CD160	-0.0187876	0.847676	0.89492
PTH1R	-0.00969649	0.847819	0.89492
X4E.BP1	-0.020646	0.860651	0.906741
BTN3A2	-0.0151063	0.861745	0.906741
TGM2	-0.0228367	0.870863	0.914888
FR.gamma	0.0106646	0.882464	0.919882
CNTP2	0.0129133	0.884467	0.919882
KAZALD1	-0.0101827	0.884558	0.919882
CXADR	-0.0129671	0.884753	0.919882
MMP.3	-0.0177787	0.884885	0.919882
ESM.1	-0.0133099	0.884887	0.919882
CCL21	0.00771517	0.8853	0.919882
Nr.CAM	0.00189072	0.889566	0.922872
CPB1	-0.0126235	0.897141	0.929281
PODXL	-0.00892391	0.89879	0.929542
ROR1	0.0101127	0.901359	0.9303
TACSTD2	-0.00617477	0.902321	0.9303
REG4	0.0107947	0.908543	0.934299
MK	0.0148613	0.909009	0.934299
IL.12B	0.00734996	0.916626	0.940032
S100A11	0.00713528	0.918065	0.940032
CCL19	0.017744	0.918828	0.940032
CD164	-0.00154073	0.920721	0.940522
IL.1ra	0.0117989	0.927269	0.945757
TNFRSF4	0.00639861	0.931777	0.9489
VCAN	0.00712409	0.934363	0.950078
CXCL10	-0.0124806	0.942088	0.956471
ENTPD2	-0.00747204	0.943661	0.956607
BGN	-0.00213343	0.947682	0.959222
ACAN	0.00360534	0.957683	0.967871
CST3	-0.00100267	0.959771	0.968509
CXCL13	-0.00656009	0.961279	0.968562
HGF.1	-0.00333452	0.965609	0.96882
CHIT1	-0.0116928	0.965635	0.96882
ITGB5	-0.00301608	0.965906	0.96882
PTN	0.00196829	0.968981	0.97044
vWF	-0.0010082	0.990196	0.990196
