# Supplementary material for: Large-scale CSF proteome profiling identifies biomarkers for accurate diagnosis of frontotemporal dementia
Source: Mol Neurodegener. 2025 Aug 27;20:93. doi: 10.1186/s13024-025-00882-5 (PMC12392567; doi:10.1186/s13024-025-00882-5)
Supplement: Supplementary file 6 — Supplementary Material 6 [file 13024_2025_882_MOESM6_ESM.xlsx]

## Sheet: Blad1
Supplementary Table 6. Overview sensitivity parameters PEA custom panels
Assay	Uniprot	LOD (NPX)	CSF Missingness (%)	Intra-CV (%)	Inter-CV(%)
CLEC5A	Q9NY25	0.75894	0.01	1.10225	0.624257
CCL3	P10147	0.78456	0.01	5.57626	3.90017
SMOC2	Q9H3U7	0.64454	0.01	2.48223	0.531096
CCL11	P51671	1.00289	0.01	5.54278	2.68272
ABL1	P00519	0.54595	0.06944	15.9654	13.2401
PRDX1	Q06830	-0.07879	0.01389	5.16223	2.02209
VEGFR-3	P35916	0.61956	0.10417	15.0003	4.69786
ENO2	P09104	0.63039	0.01389	3.51622	1.23401
DDC	P20711	1.49588	0.01389	2.39606	0.95898
GZMB	P10144	-0.03195	0.61111	6.77483	0.627681
PLTP	P55058	0.87364	0.01389	1.00977	0.371645
THOP1	P52888	0.84403	0.01389	2.32819	1.1889
WIF-1	Q9Y5W5	0.67433	0.01389	2.09374	0.96044
APEX1	P27695	0.95896	0.01389	2.53547	1.17863
CHIT1	Q13231	0.54838	0.03472	2.15806	1.35109
KAZALD1	Q96I82	-1.11889	0.01389	8.80396	5.49631
MMP-10	P09238	0.99007	0.01389	2.95226	0.839441
MMP-7	P09237	0.32807	0.01389	5.09594	1.12811
ITGB2	P05107	-0.08359	0.01389	2.59643	0.622208
